# Supplementary material for: Construction of a SNP Fingerprinting Database and Population Genetic Analysis of Cigar Tobacco Germplasm Resources in China
Source: Front Plant Sci. 2021 Feb 24;12:618133. doi: 10.3389/fpls.2021.618133 (PMC7943628; doi:10.3389/fpls.2021.618133)
Supplement: Supplementary Table 1 — 113 cigar tobacco germplasm resources for GBS sequencing. [file Data_Sheet_1.ZIP › Table S1.xlsx]

## Sheet: Sheet1
Table S1. 113 cigar tobacco germplasm resources for GBS sequencing
Code	Sample name	Origin
B001	Brazil No.1	Brazil
B002	Brazil No.2	Brazil
B003	Brazil No.3	Brazil
B004	Brazil No.4	Brazil
B005	Brazil No.5	Brazil
B006	Connecticut No.2	America
B008	Geudetthelmex	Europe
B009	Indonesia Bosuji	Indonesia
B010	YA1	Indonesia
B011	HONG HUA TIE GAN ZI	China
B012	Segedinska Ruca	Europe
B013	Scafati	Europe
B014	Turkey Cigar	Southeast Asia
B015	Manila	Southeast Asia
B016	Connecticut Shade	America
B017	Bad Geudertheimer Landsorte	Europe
B018	H423	America
B019	2042	Unknown
B020	NY31	Unknown
B021	GU YIN No.3	Cuba
B022	GU YIN No.4	Cuba
B023	GU YIN No.5	Cuba
B024	Cuba No.2	Cuba
B029	Cuba No.5	Cuba
B030	Cuba No.6	Cuba
B033	HA WA NA	Cuba
B034	Havana Ⅱc	Cuba
B035	Havana Ⅱc	Cuba
B036	Havana-1	Cuba
B037	Havana No.1	Cuba
B038	Havana10	Cuba
B039	Havana 211	Cuba
B040	H211	China
B041	Havana-3	Cuba
B042	Havana 38	Cuba
B043	Havana 510	Cuba
B044	Havana Connecticut	Cuba
B045	XIA WAN NA	Cuba
B046	criollo	Cuba
B047	Criollo Salteno 11	Cuba
B048	SHAN DONG-1	China
B053	SHAN DONG-6	China
B054	Cuba Core Leaf	Cuba
B055	Cuba No.4	Cuba
B056	Cuba No.9	Cuba
B058	GBX1	Cuba
B060	HNXXHGC	China
B062	Connecticut Broad Leaf	America
B063	Connecticut Core Leaf	America
B064	Dominica Short Core Leaf	Dominica
B065	Dominica No.2	Dominica
B066	Dominica Long Core Leaf	Dominica
B067	Nicaragua Short Core Leaf	Nicaragua
B068	YA2	Indonesia
B069	YA3	Indonesia
B070	YA4	Indonesia
B071	BAI HUA TIE GAN ZI	China
B072	H382	Indonesia
B073	J 20	Unknown
B074	Little Dutch	America
B075	Oosikappal	Unknown
B076	Zimmer Spanish	America
B077	Zrenjanin	Europe
B078	TIE GAN QING	China
B079	Sumatra Mitlingskaja	Indonesia
B080	Friedrichstaier	Europe
B081	Florida 301	America
B082	E 18	Europe
B083	Dirojuio Fagues No.361	Europe
B084	Copus Pobrecene No.1241	Europe
B085	Connecticut Broad Leaf	America
B086	Comstock Spanish	America
B087	Beinhart 1000-1	America
B088	Begej	Europe
B089	422 (Kedoe Hybrid 43)	Unknown
B090	112-117	America
B091	SHI FANG No.70-30	China
B092	XIAO NIU SHE	China
B093	Conn Shade	America
B094	Bel-W3	America
B095	NUO FAN SI RUI JIA	Unknown
B096	Florida 513	America
B097	SHI JI No.1	China
B098	2052	Unknown
B099	Indonesia Cigar	Indonesia
B100	Indonesia No.02	Indonesia
B101	Wuming Cigar	China
B102	Trapezund 610	Europe
B103	Trapesond 288	Europe
B104	Sumatra Deli	Indonesia
B105	Pennbel 69	America
B106	Pennsylvania Seed Leaf	America
B107	Philippin	Southeast Asia
B108	Mont Calme Brun	Unknown
B109	Lanka 23	India
B110	Hanica	Europe
B111	BA SHU No.1	China
B112	Indonesia No.1	Indonesia
B113	Slovenia No.1	Europe
B114	Norway No.2	Europe
B115	Dominica No.4	Dominica
B116	S-2	Cuba
B119	2040	Unknown
B138	SHI YAN No.1	China
B174	DU YE JIAN GAN ZHONG	China
B231	Indonesia No.1	China
B144	TANG PENG	China
B141	YI SHUI DA WAN JIN	China
B156	TONG XIANG	China
B177	SHI FANG PI PA LIU	China
B182	YUN LUO 03	China
B188	MEI TAN SHAI YAN	China
B189	HE FENG HEI YAN	China
