# Supplementary material for: Construction of a SNP Fingerprinting Database and Population Genetic Analysis of Cigar Tobacco Germplasm Resources in China
Source: Front Plant Sci. 2021 Feb 24;12:618133. doi: 10.3389/fpls.2021.618133 (PMC7943628; doi:10.3389/fpls.2021.618133)
Supplement: Supplementary Table 1 — 113 cigar tobacco germplasm resources for GBS sequencing. [file Data_Sheet_1.ZIP › Table S2.xlsx]

## Sheet: Sheet1
Table S2. Core KASP primer validation group
Code	Sample name	Origin
B007	Connecticut No.3	America
B025	Cuba No.2	Cuba
B026	Cuba No.2-1	Cuba
B027	Cuba No.2-2	Cuba
B028	Cuba No.2-3	Cuba
B031	Cuba No.7	Cuba
B032	Cuba No.8	Cuba
B057	Havana	Cuba
B059	GBX2	Cuba
B061	XXHJH	Unknown
B111	BA SHU No.1	China
B112	Indonesia No.1	Indonesia
B113	Slovenia No.1	Europe
B114	Norway No.2	Europe
B115	Dominica No.4	Dominica
B116	S-2	Cuba
B119	2040	Unknown
B138	SHI YAN No.1	China
B141	YI SHUI DA WAN JIN	China
B144	TANG PENG	China
B156	TONG XIANG	China
B174	DU YE JIAN GAN ZHONG	China
B177	SHI FANG PI PA LIU	China
B182	YUN LUO 03	China
B188	MEI TAN SHAI YAN	China
B189	HE FENG HEI YAN	China
B191	BI YANG SHAI YAN	China
B192	LIU FENG MAO BA YAN	China
B193	YANG HE DA WU YAN	China
B196	ZAO YANG REN TOU YAN	China
B197	CONG SHU DA QING YAN	China
B198	DA YE ZI QING YAN	China
B199	WU XI HUO YAN-2	China
B200	LI CHUAN MAO YAN	China
B204	HU NAN SHAI YAN	China
B205	GUANG XI BA BU	China
B206	GUANG DONG XING ZI YAN	China
B207	NONG AN SHAI HUANG YAN	China
B208	DAN ZHOU GUANG CUN	China
B209	WEI FANG AN QIU	China
B217	Q-5-0082	China
B216	Wisconsin38	Germany
B231	Indonesia No.1	China
