# Supplementary material for: Construction of a SNP Fingerprinting Database and Population Genetic Analysis of Cigar Tobacco Germplasm Resources in China
Source: Front Plant Sci. 2021 Feb 24;12:618133. doi: 10.3389/fpls.2021.618133 (PMC7943628; doi:10.3389/fpls.2021.618133)
Supplement: Supplementary Table 1 — 113 cigar tobacco germplasm resources for GBS sequencing. [file Data_Sheet_1.ZIP › Table S3.xlsx]

## Sheet: Sheet1
Table S3. 216 cigar germplasm resources used to construct fingerprints
Code	Sample name	Origin	Source
B001	Brazil No.1	Brazil	Haikou Cigar Research Institute
B002	Brazil No.2	Brazil	Haikou Cigar Research Institute
B003	Brazil No.3	Brazil	Haikou Cigar Research Institute
B004	Brazil No.4	Brazil	Haikou Cigar Research Institute
B005	Brazil No.5	Brazil	Haikou Cigar Research Institute
B006	Connecticut No.2	America	Haikou Cigar Research Institute
B007	Connecticut No.3	America	Haikou Cigar Research Institute
B008	Geudetthelmex	Europe	National Infrastructure for Crop Germplasm Resources
B009	Indonesia Bosuji	Indonesia	Haikou Cigar Research Institute
B010	YA1	Indonesia	Haikou Cigar Research Institute
B011	HONG HUA TIE GAN ZI	China	National Infrastructure for Crop Germplasm Resources
B012	Segedinska Ruca	Europe	National Infrastructure for Crop Germplasm Resources
B013	Scafati	Europe	National Infrastructure for Crop Germplasm Resources
B014	Turkey Cigar	Southeast Asia	National Infrastructure for Crop Germplasm Resources
B015	Manila	Southeast Asia	National Infrastructure for Crop Germplasm Resources
B016	Connecticut Shade	America	National Infrastructure for Crop Germplasm Resources
B017	Bad Geudertheimer Landsorte	Europe	National Infrastructure for Crop Germplasm Resources
B018	H423	America	National Infrastructure for Crop Germplasm Resources
B019	2042	Unknown	National Infrastructure for Crop Germplasm Resources
B020	NY31	Unknown	Haikou Cigar Research Institute
B021	GU YIN No.3	Cuba	Haikou Cigar Research Institute
B022	GU YIN No.4	Cuba	Haikou Cigar Research Institute
B023	GU YIN No.5	Cuba	Haikou Cigar Research Institute
B024	Cuba No.2	Cuba	Haikou Cigar Research Institute
B025	Cuba No.2	Cuba	Haikou Cigar Research Institute
B026	Cuba No.2-1	Cuba	National Infrastructure for Crop Germplasm Resources
B027	Cuba No.2-2	Cuba	National Infrastructure for Crop Germplasm Resources
B028	Cuba No.2-3	Cuba	National Infrastructure for Crop Germplasm Resources
B029	Cuba No.5	Cuba	Haikou Cigar Research Institute
B030	Cuba No.6	Cuba	Haikou Cigar Research Institute
B031	Cuba No.7	Cuba	Haikou Cigar Research Institute
B032	Cuba No.8	Cuba	Haikou Cigar Research Institute
B033	HA WA NA	Cuba	National Infrastructure for Crop Germplasm Resources
B034	Havana Ⅱc	Cuba	National Infrastructure for Crop Germplasm Resources
B035	Havana Ⅱc	Cuba	National Infrastructure for Crop Germplasm Resources
B036	Havana-1	Cuba	National Infrastructure for Crop Germplasm Resources
B037	Havana No.1	Cuba	National Infrastructure for Crop Germplasm Resources
B038	Havana10	Cuba	National Infrastructure for Crop Germplasm Resources
B039	Havana 211	Cuba	National Infrastructure for Crop Germplasm Resources
B040	H211	China	National Infrastructure for Crop Germplasm Resources
B041	Havana-3	Cuba	National Infrastructure for Crop Germplasm Resources
B042	Havana 38	Cuba	National Infrastructure for Crop Germplasm Resources
B043	Havana 510	Cuba	National Infrastructure for Crop Germplasm Resources
B044	Havana Connecticut	Cuba	National Infrastructure for Crop Germplasm Resources
B045	XIA WAN NA	Cuba	National Infrastructure for Crop Germplasm Resources
B046	criollo	Cuba	National Infrastructure for Crop Germplasm Resources
B047	Criollo Salteno 11	Cuba	National Infrastructure for Crop Germplasm Resources
B048	SHAN DONG-1	China	Haikou Cigar Research Institute
B049	SHAN DONG-2	China	Haikou Cigar Research Institute
B053	SHAN DONG-6	China	Haikou Cigar Research Institute
B054	Cuba Core Leaf	Cuba	Haikou Cigar Research Institute
B055	Cuba No.4	Cuba	Haikou Cigar Research Institute
B056	Cuba No.9	Cuba	Haikou Cigar Research Institute
B057	Havana	Cuba	Haikou Cigar Research Institute
B058	GBX1	Cuba	Haikou Cigar Research Institute
B059	GBX2	Cuba	Haikou Cigar Research Institute
B060	HNXXHGC	China	Haikou Cigar Research Institute
B061	XXHJH	Unknown	Haikou Cigar Research Institute
B062	Connecticut Broad Leaf	America	Haikou Cigar Research Institute
B063	Connecticut Core Leaf	America	Haikou Cigar Research Institute
B064	Dominica Short Core Leaf	Dominica	Haikou Cigar Research Institute
B065	Dominica No.2	Dominica	Haikou Cigar Research Institute
B066	Dominica Long Core Leaf	Dominica	Haikou Cigar Research Institute
B067	Nicaragua Short Core Leaf	Nicaragua	Haikou Cigar Research Institute
B068	YA2	Indonesia	Haikou Cigar Research Institute
B069	YA3	Indonesia	Haikou Cigar Research Institute
B070	YA4	Indonesia	Haikou Cigar Research Institute
B071	BAI HUA TIE GAN ZI	China	National Infrastructure for Crop Germplasm Resources
B072	H382	Indonesia	National Infrastructure for Crop Germplasm Resources
B073	J 20	Unknown	National Infrastructure for Crop Germplasm Resources
B074	Little Dutch	America	National Infrastructure for Crop Germplasm Resources
B075	Oosikappal	Unknown	National Infrastructure for Crop Germplasm Resources
B076	Zimmer Spanish	America	National Infrastructure for Crop Germplasm Resources
B077	Zrenjanin	Europe	National Infrastructure for Crop Germplasm Resources
B078	TIE GAN QING	China	National Infrastructure for Crop Germplasm Resources
B079	Sumatra Mitlingskaja	Indonesia	National Infrastructure for Crop Germplasm Resources
B080	Friedrichstaier	Europe	National Infrastructure for Crop Germplasm Resources
B081	Florida 301	America	National Infrastructure for Crop Germplasm Resources
B082	E 18	Europe	National Infrastructure for Crop Germplasm Resources
B083	Dirojuio Fagues No.361	Europe	National Infrastructure for Crop Germplasm Resources
B084	Copus Pobrecene No.1241	Europe	National Infrastructure for Crop Germplasm Resources
B085	Connecticut Broad Leaf	America	National Infrastructure for Crop Germplasm Resources
B086	Comstock Spanish	America	National Infrastructure for Crop Germplasm Resources
B087	Beinhart 1000-1	America	National Infrastructure for Crop Germplasm Resources
B088	Begej	Europe	National Infrastructure for Crop Germplasm Resources
B089	422 (Kedoe Hybrid 43)	Unknown	National Infrastructure for Crop Germplasm Resources
B090	112-117	America	National Infrastructure for Crop Germplasm Resources
B091	SHI FANG No.70-30	China	National Infrastructure for Crop Germplasm Resources
B092	XIAO NIU SHE	China	National Infrastructure for Crop Germplasm Resources
B093	Conn Shade	America	National Infrastructure for Crop Germplasm Resources
B094	Bel-W3	America	National Infrastructure for Crop Germplasm Resources
B095	NUO FAN SI RUI JIA	Unknown	National Infrastructure for Crop Germplasm Resources
B096	Florida 513	America	National Infrastructure for Crop Germplasm Resources
B097	SHI JI No.1	China	National Infrastructure for Crop Germplasm Resources
B098	2052	Unknown	National Infrastructure for Crop Germplasm Resources
B099	Indonesia Cigar	Indonesia	National Infrastructure for Crop Germplasm Resources
B100	Indonesia No.02	Indonesia	National Infrastructure for Crop Germplasm Resources
B101	WU MING Cigar	China	National Infrastructure for Crop Germplasm Resources
B102	Trapezund 610	Europe	National Infrastructure for Crop Germplasm Resources
B103	Trapesond 288	Europe	National Infrastructure for Crop Germplasm Resources
B104	Sumatra Deli	Indonesia	National Infrastructure for Crop Germplasm Resources
B105	Pennbel 69	America	National Infrastructure for Crop Germplasm Resources
B106	Pennsylvania Seed Leaf	America	National Infrastructure for Crop Germplasm Resources
B107	Philippin	Southeast Asia	National Infrastructure for Crop Germplasm Resources
B108	Mont Calme Brun	Unknown	National Infrastructure for Crop Germplasm Resources
B109	Lanka 23	India	National Infrastructure for Crop Germplasm Resources
B110	Hanica	Europe	National Infrastructure for Crop Germplasm Resources
B111	BA SHU No.1	China	Haikou Cigar Research Institute
B112	Indonesia No.1	Indonesia	Haikou Cigar Research Institute
B113	Slovenia No.1	Europe	Haikou Cigar Research Institute
B114	Norway No.2	Europe	Haikou Cigar Research Institute
B115	Dominica No.4	Dominica	Haikou Cigar Research Institute
B116	S-2	Cuba	National Infrastructure for Crop Germplasm Resources
B118	Geudetthelmex	Europe	National Infrastructure for Crop Germplasm Resources
B119	2040	Unknown	National Infrastructure for Crop Germplasm Resources
B120	Burley 21	America	National Infrastructure for Crop Germplasm Resources
B121	Burley 37	America	National Infrastructure for Crop Germplasm Resources
B122	XIN JING NONG LIANG	China	Haikou Cigar Research Institute
B123	XIN JING SHANG GU LONG	China	Haikou Cigar Research Institute
B124	SI TANG LIANG YAN	China	Haikou Cigar Research Institute
B125	XIN JING SI BIAO	China	Haikou Cigar Research Institute
B127	LONG HUO LIANG YAN	China	Haikou Cigar Research Institute
B128	GUI GANG No.1	China	Haikou Cigar Research Institute
B129	GUI GANG No.2	China	Haikou Cigar Research Institute
B131	WU MING No.136	China	Haikou Cigar Research Institute
B132	WU MING No.36	China	Haikou Cigar Research Institute
B133	PING GUO No.21	China	Haikou Cigar Research Institute
B134	SHANG LIN No.85	China	Haikou Cigar Research Institute
B135	LING YUN No.52	China	Haikou Cigar Research Institute
B136	CEN XI No.52	China	Haikou Cigar Research Institute
B137	CEN XI No.104	China	Haikou Cigar Research Institute
B138	SHI YAN No.1	China	Haikou Cigar Research Institute
B139	LU YAN No.1	China	Haikou Cigar Research Institute
B140	HUO CHENG MO HE YAN	China	Haikou Cigar Research Institute
B141	YI SHUI DA WAN JIN	China	Haikou Cigar Research Institute
B142	YI SHUI DA WAN JIN	China	National Infrastructure for Crop Germplasm Resources
B143	WANG XIANG SHAI YAN	China	Haikou Cigar Research Institute
B144	TANG PENG	China	National Infrastructure for Crop Germplasm Resources
B145	HONG HUA TIE GAN ZI 1	China	National Infrastructure for Crop Germplasm Resources
B146	HONG HUA TIE GAN ZI 2	China	National Infrastructure for Crop Germplasm Resources
B147	HONG HUA TIE GAN ZI 3	China	National Infrastructure for Crop Germplasm Resources
B148	HONG HUA TIE GAN	China	National Infrastructure for Crop Germplasm Resources
B149	SHI XIN-2	China	National Infrastructure for Crop Germplasm Resources
B150	SHI XIN-1	China	National Infrastructure for Crop Germplasm Resources
B151	XUAN HAN SHAI YAN 76-2	China	National Infrastructure for Crop Germplasm Resources
B152	SHAN DONG DA YE	China	National Infrastructure for Crop Germplasm Resources
B153	MU DAN JIANG 05-1	China	National Infrastructure for Crop Germplasm Resources
B154	LI CHUAN WU YAN	China	National Infrastructure for Crop Germplasm Resources
B155	LUO SAN WAN QING MAO YAN	China	National Infrastructure for Crop Germplasm Resources
B156	TONG XIANG	China	Haikou Cigar Research Institute
B157	NY-3	Unknown	Haikou Cigar Research Institute
B158	GUANG XI GONG HUI	China	Haikou Cigar Research Institute
B159	WAN MAO 2012	China	Haikou Cigar Research Institute
B160	WAN MAO No.9	China	Haikou Cigar Research Institute
B161	Turkish Oriental Tobacco	China	Haikou Cigar Research Institute
B162	YUN NAN SHAI HUANG YAN	China	Haikou Cigar Research Institute
B163	LONG JING XIANG YE ZI	China	Haikou Cigar Research Institute
B164	FENG HUANG XIANG YAN	China	Haikou Cigar Research Institute
B168	DIAN JIANG SHAI YAN	China	Haikou Cigar Research Institute
B169	JIA MA SHAI YAN	China	Haikou Cigar Research Institute
B170	DA JI SHAI YAN	China	Haikou Cigar Research Institute
B171	XIN SHENG SHAI YAN	China	Haikou Cigar Research Institute
B172	HUANG MIAO 2220	China	National Infrastructure for Crop Germplasm Resources
B173	XIAO TUAN YE	China	National Infrastructure for Crop Germplasm Resources
B174	DU YE JIAN GAN ZHONG	China	National Infrastructure for Crop Germplasm Resources
B175	HONG HUA TIE GAN ZI	China	National Infrastructure for Crop Germplasm Resources
B176	SHANG ZHI YI DUO HUA	China	National Infrastructure for Crop Germplasm Resources
B177	SHI FANG PI PA LIU	China	National Infrastructure for Crop Germplasm Resources
B178	WEI E XIAO LIU YE	China	National Infrastructure for Crop Germplasm Resources
B179	TIE CHI YAN	China	National Infrastructure for Crop Germplasm Resources
B180	DAN YANG YAN	China	National Infrastructure for Crop Germplasm Resources
B181	REN HE YAN	China	National Infrastructure for Crop Germplasm Resources
B182	YUN LUO 03	China	National Infrastructure for Crop Germplasm Resources
B183	XI GE BA XIAO HEI YAN	China	National Infrastructure for Crop Germplasm Resources
B184	LIAO DUO YAN	China	National Infrastructure for Crop Germplasm Resources
B185	JIANG YOU YAN	China	National Infrastructure for Crop Germplasm Resources
B186	JI XIA DA YAN YE ZI	China	National Infrastructure for Crop Germplasm Resources
B187	XIAO LAN YAN	China	National Infrastructure for Crop Germplasm Resources
B188	MEI TAN SHAI YAN	China	National Infrastructure for Crop Germplasm Resources
B189	HE FENG HEI YAN	China	National Infrastructure for Crop Germplasm Resources
B190	TIE BAN QING	China	National Infrastructure for Crop Germplasm Resources
B191	BI YANG SHAI YAN	China	National Infrastructure for Crop Germplasm Resources
B192	LIU FENG MAO BA YAN	China	National Infrastructure for Crop Germplasm Resources
B193	YANG HE DA WU YAN	China	National Infrastructure for Crop Germplasm Resources
B194	JIAN PING PIAO BA YAN	China	National Infrastructure for Crop Germplasm Resources
B195	WU SHAN DA NAN YAN-1	China	National Infrastructure for Crop Germplasm Resources
B196	ZAO YANG REN TOU YAN	China	National Infrastructure for Crop Germplasm Resources
B197	CONG SHU DA QING YAN	China	National Infrastructure for Crop Germplasm Resources
B198	DA YE ZI QING YAN	China	National Infrastructure for Crop Germplasm Resources
B199	WU XI HUO YAN-2	China	National Infrastructure for Crop Germplasm Resources
B200	LI CHUAN MAO YAN	China	National Infrastructure for Crop Germplasm Resources
B201	ZHU SHAN DA LIU ZI	China	National Infrastructure for Crop Germplasm Resources
B202	CHUAN LIU ZI YAN	China	National Infrastructure for Crop Germplasm Resources
B203	DA BAI HUA	China	Haikou Cigar Research Institute
B204	HU NAN SHAI YAN	China	Haikou Cigar Research Institute
B205	GUANG XI BA BU	China	Haikou Cigar Research Institute
B206	GUANG DONG XING ZI YAN	China	Haikou Cigar Research Institute
B207	NONG AN SHAI HUANG YAN	China	Haikou Cigar Research Institute
B208	DAN ZHOU GUANG CUN	China	Haikou Cigar Research Institute
B209	WEI FANG AN QIU	China	Haikou Cigar Research Institute
B210	GI01	Unknown	Haikou Cigar Research Institute
B216	Wisconsin38	Germany	Haikou Cigar Research Institute
B217	Q-5-0082	China	National Infrastructure for Crop Germplasm Resources
B229	81-8-6	China	National Infrastructure for Crop Germplasm Resources
B230	A-0014	China	National Infrastructure for Crop Germplasm Resources
B231	Indonesia No.1	China	Haikou Cigar Research Institute
B232	LONG JIANG851	China	National Infrastructure for Crop Germplasm Resources
B233	DA QING JIN	China	National Infrastructure for Crop Germplasm Resources
B234	MO DAO SHI SHAI HONG YAN	China	National Infrastructure for Crop Germplasm Resources
B235	DA HU BO XIANG	China	National Infrastructure for Crop Germplasm Resources
B236	DONG FENG No.1	China	National Infrastructure for Crop Germplasm Resources
B237	LONG YAN No.2	China	National Infrastructure for Crop Germplasm Resources
B251	TU-2	Unknown	National Infrastructure for Crop Germplasm Resources
B252	V1	Unknown	National Infrastructure for Crop Germplasm Resources
B255	ZHEN XIONG HUANG HUA YAN	China	National Infrastructure for Crop Germplasm Resources
B257	DAN ZHOU LIU DUI	China	National Infrastructure for Crop Germplasm Resources
