# Supplementary material for: Construction of a SNP Fingerprinting Database and Population Genetic Analysis of Cigar Tobacco Germplasm Resources in China
Source: Front Plant Sci. 2021 Feb 24;12:618133. doi: 10.3389/fpls.2021.618133 (PMC7943628; doi:10.3389/fpls.2021.618133)
Supplement: Supplementary Table 1 — 113 cigar tobacco germplasm resources for GBS sequencing. [file Data_Sheet_1.ZIP › Table S4.xlsx]

## Sheet: Sheet1
Table S4. Sequencing data of test materials
Sample	Raw base（bp）	Clean base（bp）	Effective rate（%）	Q20(%)	Q30(%)	GC(%)	clean reads	Mapped reads	Mapping Ratio（%）
B001	2272271788	2194573880	96.58	96.73	90.76	40	15856844	15814125	99.73
B002	2575192436	2500193999	97.09	96.58	90.43	40.11	17982864	17930091	99.71
B003	2141561072	2074776720	96.88	96.73	90.74	39.99	14953504	14909308	99.7
B004	1407344392	1368034704	97.21	96.53	90.35	40.13	9823332	9787297	99.63
B005	2156196444	2094362298	97.13	96.42	90.1	40.08	15056684	15006147	99.66
B006	2031102396	1963888527	96.69	96.4	90.02	39.93	14167586	14106789	99.57
B008	2022383028	1956062334	96.72	96.37	89.94	40.03	14109300	14048007	99.57
B009	2128562392	2058940188	96.73	96.4	90.03	40.03	14849640	14790786	99.6
B010	2164470784	2101974195	97.11	96.22	89.65	39.97	15099902	15037030	99.58
B011	2130330292	2063964838	96.88	96.28	89.79	40.08	14850564	14761784	99.4
B012	2526202152	2451382267	97.04	96.3	89.83	40.11	17629578	17554263	99.57
B013	2372296020	2305943940	97.2	96.18	89.67	40.15	16552034	16467543	99.49
B014	1716872016	1671830821	97.38	96.55	90.37	40.18	11994298	11949322	99.63
B015	1852710068	1802439649	97.29	96.59	90.5	40.08	12942910	12896817	99.64
B016	2046868372	1992988704	97.37	96.68	90.68	40.02	14301834	14250716	99.64
B017	1782140612	1725732496	96.83	96.69	90.6	39.92	12448856	12405549	99.65
B018	1659826356	1610149474	97.01	96.59	90.3	40.17	11595348	11555465	99.66
B019	2274415420	2207149156	97.04	96.6	90.39	40.13	15889496	15835596	99.66
B020	2201053108	2145272557	97.47	96.67	90.56	40.1	15385260	15330341	99.64
B021	1713421416	1665239021	97.19	96.61	90.38	40.22	11974294	11901630	99.39
B022	1872585808	1825576087	97.49	96.64	90.53	40.05	13088264	13013258	99.43
B023	2001651028	1944500812	97.14	96.8	90.86	39.89	13987360	13913328	99.47
B024	2100142512	2048401941	97.54	96.72	90.68	39.99	14683024	14630697	99.64
B029	1562619404	1517631871	97.12	96.7	90.62	39.92	10917652	10856259	99.44
B030	2191836740	2135065387	97.41	96.78	90.84	40.14	15312740	15260091	99.66
B033	2081754364	2034457005	97.73	96.75	90.75	40.23	14555374	14507642	99.67
B034	2116348120	2061277918	97.4	96.72	90.64	40.21	14785504	14733343	99.65
B035	2015136200	1964486708	97.49	96.6	90.39	40.33	14074458	14023611	99.64
B036	2215227832	2154602434	97.26	96.61	90.42	39.89	15471172	15419517	99.67
B037	2024143260	1970740485	97.36	96.67	90.51	39.89	14138936	14041687	99.31
B038	2134889344	2076331321	97.26	96.68	90.58	39.81	14905440	14846125	99.6
B039	2276438636	2215229287	97.31	96.66	90.52	39.78	15902292	15822040	99.5
B040	1995197128	1943461730	97.41	96.6	90.47	40.33	13939712	13892297	99.66
B041	1809896500	1764590019	97.5	96.55	90.33	40.17	12644006	12594927	99.61
B042	1576949760	1533669426	97.26	96.56	90.4	40.13	11013040	10973020	99.64
B043	2531441952	2466842270	97.45	96.74	90.75	40.08	17689790	17632537	99.68
B044	2211457164	2147510378	97.11	96.85	90.89	39.89	15453080	15407345	99.7
B045	2074931832	2013454764	97.04	96.64	90.5	39.85	14487484	14437072	99.65
B046	2688722856	2622827660	97.55	96.58	90.43	39.96	18777800	18668737	99.42
B047	1898804404	1857913538	97.85	97.22	91.88	39.83	13279146	13235671	99.67
B048	1518902148	1475574113	97.15	96.54	90.32	39.87	10610906	10551477	99.44
B053	1899088120	1852555417	97.55	96.58	90.46	39.93	13273860	13197974	99.43
B054	1638398556	1593875878	97.28	97.33	92.15	39.87	11456414	11410850	99.6
B055	1871691776	1828248796	97.68	96.58	90.46	39.88	13084892	13002709	99.37
B056	1972351316	1892668742	95.96	96.04	89.47	40.27	13701950	13564342	99
B058	2334442228	2238779399	95.9	95.89	89.2	40.32	16207774	16014189	98.81
B060	1760415180	1696560847	96.37	95.95	89.29	40.39	12238550	12110364	98.95
B062	2344975504	2249916951	95.95	96.05	89.47	40.2	16299346	16155368	99.12
B063	2124146192	2052547248	96.63	96.07	89.5	39.88	14779298	14685388	99.36
B064	2575959520	2490420683	96.68	96.23	89.84	39.85	17938434	17836231	99.43
B065	1842712416	1783290022	96.78	96.2	89.77	39.81	12829926	12751603	99.39
B066	2198304272	2121509210	96.51	96.25	89.88	39.87	15297252	15156260	99.08
B067	2289162972	2210045138	96.54	96.17	89.71	39.73	15938462	15809194	99.19
B068	2116199304	2044148023	96.6	96.09	89.61	39.73	14725302	14629642	99.35
B069	1968575820	1901618267	96.6	96.04	89.5	39.75	13693510	13593609	99.27
B070	2188063516	2113448760	96.59	96.03	89.48	39.73	15217632	15101960	99.24
B071	2058388264	2000162343	97.17	96.39	90.21	39.73	14348166	14257563	99.37
B072	2150839068	2088449643	97.1	96.5	90.34	39.87	15003174	14925492	99.48
B073	2225045996	2142996435	96.31	96.51	90.35	39.74	15506028	15428856	99.5
B074	2456584948	2379758440	96.87	96.39	90.16	39.85	17116224	17019532	99.44
B075	2005431636	1930699322	96.27	96.32	90.03	39.52	13962454	13877496	99.39
B076	1783667680	1716415742	96.23	96.27	89.89	39.78	12416492	12344831	99.42
B077	1832057588	1767077853	96.45	96.23	89.86	39.71	12756254	12670073	99.32
B078	2171239356	2081952252	95.89	96.41	90.21	39.62	15119730	15041811	99.48
B079	2352259252	2286640314	97.21	96.66	90.69	39.54	16423530	16338679	99.48
B080	2710829700	2628246978	96.95	96.68	90.69	39.71	18918058	18827688	99.52
B081	2789351156	2704114392	96.94	96.68	90.74	39.74	19464410	19376324	99.55
B082	2260784840	2201061333	97.36	96.67	90.69	39.76	15791584	15725716	99.58
B083	2464200408	2390416460	97.01	96.51	90.33	39.6	17191682	17107897	99.51
B084	2536119432	2462383304	97.09	96.44	90.19	39.94	17688500	17598763	99.49
B085	2508289136	2436950802	97.16	96.48	90.27	39.88	17503242	17419544	99.52
B086	2340532892	2273176956	97.12	96.45	90.2	39.84	16329636	16248917	99.51
B087	2415325144	2327517743	96.36	96.22	89.82	39.6	16806330	16699915	99.37
B088	2462233424	2377393748	96.55	96.27	89.89	39.59	17154458	17057348	99.43
B089	1454318844	1407073029	96.75	96.14	89.72	39.54	10123992	10057233	99.34
B090	2494693488	2407221920	96.49	96.11	89.63	39.73	17355600	17227019	99.26
B091	3051256524	2955466331	96.86	96.33	90.04	39.77	21267880	21147993	99.44
B092	2558071212	2476424968	96.81	96.36	90.08	39.8	17829820	17724786	99.41
B093	2533162140	2444479246	96.5	96.52	90.36	39.67	17671670	17589905	99.54
B094	3060217576	2955355687	96.57	96.42	90.13	39.79	21335578	21223245	99.47
B095	2662302904	2582148828	96.99	96.3	89.91	39.82	18552602	18436976	99.38
B096	2571374624	2489406229	96.81	96.55	90.45	39.58	17930976	17785043	99.19
B097	2420626004	2347810295	96.99	96.53	90.38	39.78	16887530	16799478	99.48
B098	2549926376	2476076096	97.1	96.34	89.98	39.75	17788750	17696082	99.48
B099	1741720028	1679953708	96.45	96.77	90.91	39.72	12150638	12097127	99.56
B100	1995030420	1936068488	97.04	96.66	90.68	39.73	13924398	13862599	99.56
B101	2020624216	1961731338	97.09	96.7	90.74	39.85	14103636	14049660	99.62
B102	2066236320	2000241565	96.81	96.7	90.78	39.84	14414202	14349330	99.55
B103	2841535304	2766698446	97.37	96.31	89.93	39.97	19823140	19716542	99.46
B104	2967626760	2879461230	97.03	96.42	90.14	39.82	20695862	20587799	99.48
B105	1684478408	1633888081	97	96.11	89.51	39.87	11732306	11659486	99.38
B106	2917434588	2837311357	97.25	96.37	90.04	39.81	20351430	20253319	99.52
B107	2055533780	1990036843	96.81	96.28	89.85	40.01	14332000	14258602	99.49
B108	1986631120	1918621291	96.58	96.22	89.76	39.98	13834768	13750947	99.39
B109	2010126440	1938124658	96.42	96.18	89.64	40.1	13998324	13920889	99.45
B110	2525372020	2442404257	96.71	96.02	89.38	39.98	17590176	17490144	99.43
B111	2643578216	2555202036	96.66	96.1	89.53	39.81	18411518	18308034	99.44
B112	3037617708	2941978790	96.85	96.19	89.72	39.61	21165320	21053651	99.47
B113	2841002804	2752618166	96.89	96.34	90.04	39.64	19802042	19693419	99.45
B114	2023044180	1975680487	97.66	96.88	91.16	39.76	14128370	14047837	99.43
B115	1750370668	1687248329	96.39	97.1	91.51	39.92	12213102	12174576	99.68
B116	1914763500	1864534561	97.38	97.08	91.46	40.08	13373574	13302793	99.47
B119	2245885632	2174551051	96.82	97.27	91.94	39.94	15684242	15638808	99.71
B138	1415669284	1372682625	96.96	97.21	91.76	40.07	9887778	9859251	99.71
B141	2024232436	1959909955	96.82	96.38	90.05	39.66	14123164	14059583	99.55
B144	2174139848	2094972750	96.36	96.51	90.31	39.67	15161872	15100627	99.6
B156	2142009792	2073751336	96.81	96.44	90.17	39.82	14943748	14876604	99.55
B174	2349276116	2272537976	96.73	96.55	90.42	39.76	16389138	16313391	99.54
B177	2365693588	2290530557	96.82	96.55	90.46	39.75	16504804	16436175	99.58
B182	1599407628	1555392155	97.25	96.46	90.23	39.86	11165566	11113628	99.53
B188	2683608300	2606604894	97.13	96.27	89.82	39.7	18716350	18617512	99.47
B189	1587426520	1543221321	97.22	96.07	89.42	39.7	11066240	10960277	99.04
B231	2566450064	2494223906	97.19	96.25	89.75	39.84	17904496	17778218	99.29
Average	2179242828	2112705638	96.95	96.48	90.27	39.9	15200889	15122159	99.48
