# Supplementary material for: Construction of a SNP Fingerprinting Database and Population Genetic Analysis of Cigar Tobacco Germplasm Resources in China
Source: Front Plant Sci. 2021 Feb 24;12:618133. doi: 10.3389/fpls.2021.618133 (PMC7943628; doi:10.3389/fpls.2021.618133)
Supplement: Supplementary Table 1 — 113 cigar tobacco germplasm resources for GBS sequencing. [file Data_Sheet_1.ZIP › Table S5.xlsx]

## Sheet: Sheet1
Table S5. 47 pairs of core KASP primers
Primer name	Chromosome	position	Ref	Alt	Primer_AlleleX	Primer_AlleleY	Primer_Common
CigarSNP01-1	Nt01	20189161	A	C	GAAGGTGACCAAGTTCATGCTTCGAAAAGATCAAACATCAAAGGGAAATAT	GAAGGTCGGAGTCAACGGATTCGAAAAGATCAAACATCAAAGGGAAATAG	CGAGGCTGGTGGTTGTGATTGATATTT
CigarSNP01-2	Nt01	127733497	T	C	GAAGGTGACCAAGTTCATGCTACTAAGTAGAGCCAATATGTGAGATGA	GAAGGTCGGAGTCAACGGATTCTAAGTAGAGCCAATATGTGAGATGG	TGTCTCCATGGGTGATGGTAACAAAATT
CigarSNP02-1	Nt02	108245254	C	T	GAAGGTGACCAAGTTCATGCTGTTCTAGATTCAAGCTACCTCTCG	GAAGGTCGGAGTCAACGGATTCGTTCTAGATTCAAGCTACCTCTCA	TGAGGTCTTACAAATCTTAGACTACCAAAAA
CigarSNP02-2	Nt02	87338587	G	A	GAAGGTGACCAAGTTCATGCTTGTATTAGCAGCTTATGCGTCTCTC	GAAGGTCGGAGTCAACGGATTGTGTATTAGCAGCTTATGCGTCTCTT	TAACTGCTAGTAATAGATGGACAGGTTATAA
CigarSNP03-1	Nt03	5854407	A	G	GAAGGTGACCAAGTTCATGCTATCATCACACAATGCAGGAAAATCAATTAT	GAAGGTCGGAGTCAACGGATTCATCACACAATGCAGGAAAATCAATTAC	TTAGGAAAAGTGAAAGATCATAGCTTTATCTATA
CigarSNP03-2	Nt03	20901328	A	G	GAAGGTGACCAAGTTCATGCTTTCAAGTTTCAAGCTTTAAATTGGGAACTA	GAAGGTCGGAGTCAACGGATTCAAGTTTCAAGCTTTAAATTGGGAACTG	TTTCAGGATAATCGGAATAAACTTGGAAGAA
CigarSNP04-1	Nt04	101426258	C	T	GAAGGTGACCAAGTTCATGCTGTAGTCTGCGGGCATATGTTCG	GAAGGTCGGAGTCAACGGATTAATGTAGTCTGCGGGCATATGTTCA	CCAGGGTCCTGATAGATGGACGTT
CigarSNP04-2	Nt04	44511003	C	G	GAAGGTGACCAAGTTCATGCTATTTCCTTTCTAGGAATTCTTTGAACAATC	GAAGGTCGGAGTCAACGGATTATTTCCTTTCTAGGAATTCTTTGAACAATG	CACGGCAGAAGAACTGGAGCAGTT
CigarSNP05-1	Nt05	24187234	A	T	GAAGGTGACCAAGTTCATGCTTGTGATGAGAAGAGTTTGTTTATAATGTGT	GAAGGTCGGAGTCAACGGATTTGTGATGAGAAGAGTTTGTTTATAATGTGA	AAGATAGAAATCAAGAACCCAATAGTCTGTT
CigarSNP06-1	Nt06	20171212	C	T	GAAGGTGACCAAGTTCATGCTCCAAACTCAAAGTTCAATCACTGC	GAAGGTCGGAGTCAACGGATTGCCAAACTCAAAGTTCAATCACTGT	TCTATTGGTTCAGAGGTTTGTGTGAAGAA
CigarSNP06-2	Nt06	99243063	A	G	GAAGGTGACCAAGTTCATGCTTATGCAGTATTTTGATCATTTGCCCTATAA	GAAGGTCGGAGTCAACGGATTTGCAGTATTTTGATCATTTGCCCTATAG	GAACAGGGGTGCATTGATAGGAGTT
CigarSNP07-1	Nt07	59134911	C	A	GAAGGTGACCAAGTTCATGCTCCCCAAAAGCACAACATTCGAAATAC	GAAGGTCGGAGTCAACGGATTTCCCCAAAAGCACAACATTCGAAATAA	CAGATTTAGATTCGCAGGAAGTCTCTTAA
CigarSNP07-2	Nt07	91456765	A	G	GAAGGTGACCAAGTTCATGCTCTCAGGTCAACACATAACAACTCAAT	GAAGGTCGGAGTCAACGGATTCTCAGGTCAACACATAACAACTCAAC	TGGTCTCGTGATACAAGGCCACTTA
CigarSNP08-1	Nt08	68017703	C	T	GAAGGTGACCAAGTTCATGCTTCATGGAAATTTGGGACATAACTATTCG	GAAGGTCGGAGTCAACGGATTATTCATGGAAATTTGGGACATAACTATTCA	ACAGACCTCCTCATTTGGGGATCAT
CigarSNP09-1	Nt09	100690577	G	A	GAAGGTGACCAAGTTCATGCTAGTTGGAAAACATTGCTCCATTCGC	GAAGGTCGGAGTCAACGGATTAAAGTTGGAAAACATTGCTCCATTCGT	ATTTCGGATCAGAGACCGGGTTGAT
CigarSNP09-2	Nt09	96986746	A	T	GAAGGTGACCAAGTTCATGCTCTAAAGGACAACAATTTGATACATTTGACT	GAAGGTCGGAGTCAACGGATTCTAAAGGACAACAATTTGATACATTTGACA	TCCACGTAATCCATCATTTTGTTGATATGAA
CigarSNP10-1	Nt10	51896682	A	G	GAAGGTGACCAAGTTCATGCTTCTGCAGGTAACCAGTAAGAAACCA	GAAGGTCGGAGTCAACGGATTTGCAGGTAACCAGTAAGAAACCG	AGCGAAATTGCTCCTGCTAGGACAA
CigarSNP10-2	Nt10	115185980	T	C	GAAGGTGACCAAGTTCATGCTTATATAAATCTCAGTTTCTAGCGAACACAT	GAAGGTCGGAGTCAACGGATTTATAAATCTCAGTTTCTAGCGAACACAC	TTTATACGTAGAAATTGGGAATCTTCAGGAT
CigarSNP11-1	Nt11	66259728	T	G	GAAGGTGACCAAGTTCATGCTGCTTGTCATTATATATGGGAGACTAGA	GAAGGTCGGAGTCAACGGATTCTTGTCATTATATATGGGAGACTAGC	GTAAGATGGACAACCCAGTACCCAA
CigarSNP11-2	Nt11	23822295	T	C	GAAGGTGACCAAGTTCATGCTGGCATATCATCATAAGACTAGGCAAAT	GAAGGTCGGAGTCAACGGATTGCATATCATCATAAGACTAGGCAAAC	GAGAGGCATTGATCCAACTTTTGTTTGAAT
CigarSNP11-3	Nt11	57168417	G	A	GAAGGTGACCAAGTTCATGCTTGAGTAAGGTACCGGGTGACTG	GAAGGTCGGAGTCAACGGATTATTGAGTAAGGTACCGGGTGACTA	GATACCACTTTTGTCACAACCCAAATTGAT
CigarSNP12-1	Nt12	125890111	T	C	GAAGGTGACCAAGTTCATGCTATTGATTATTTTGGTCCTCCAGTTCCA	GAAGGTCGGAGTCAACGGATTTGATTATTTTGGTCCTCCAGTTCCG	ACGGGTGGTTACTACGAGGTGAATT
CigarSNP12-2	Nt12	31687315	T	C	GAAGGTGACCAAGTTCATGCTTAACGCCACCTGGGCGGGT	GAAGGTCGGAGTCAACGGATTACGCCACCTGGGCGGGC	TTGTGTTGTAATTTGAATTTTAACCTACGAGATA
CigarSNP12-3	Nt12	25943135	A	G	GAAGGTGACCAAGTTCATGCTACTTTTGGGTAAACAGACTCAGAATCA	GAAGGTCGGAGTCAACGGATTCTTTTGGGTAAACAGACTCAGAATCG	AACTATACGAACCTATCGGAACAATCAAAAT
CigarSNP13-1	Nt13	86466436	T	C	GAAGGTGACCAAGTTCATGCTTCTGGCCGAAATCATATGTAGCACT	GAAGGTCGGAGTCAACGGATTTGGCCGAAATCATATGTAGCACC	GTGACTATGCAAGTTGACGAGTGTATAT
CigarSNP13-2	Nt13	105567504	A	G	GAAGGTGACCAAGTTCATGCTACTCTCTTAAATATCCCCAAAAGCACT	GAAGGTCGGAGTCAACGGATTCTCTCTTAAATATCCCCAAAAGCACC	GAAGTCTCCTCAGGGTAAGTATTTTGAATT
CigarSNP14-1	Nt14	23358247	T	C	GAAGGTGACCAAGTTCATGCTCGGGCATTGTTTCATCTTGGTATCT	GAAGGTCGGAGTCAACGGATTGGGCATTGTTTCATCTTGGTATCC	GCCTCGACCCATTTGGTGAAATAGTT
CigarSNP15-1	Nt15	86671490	A	G	GAAGGTGACCAAGTTCATGCTGATTTATATACTTGTTAGGATGTTTGGACTA	GAAGGTCGGAGTCAACGGATTATTTATATACTTGTTAGGATGTTTGGACTG	GCAGTGGAATTCATCTAAAACAATCCGAAA
CigarSNP15-2	Nt15	78242076	A	G	GAAGGTGACCAAGTTCATGCTTGAAGAACAGAATGGAGCAAGAGGA	GAAGGTCGGAGTCAACGGATTAAGAACAGAATGGAGCAAGAGGG	CGCGGATCAGGACTTGCGGGTA
CigarSNP16-1	Nt16	65433447	C	T	GAAGGTGACCAAGTTCATGCTATCCGATGATCCAATCTGCATCAC	GAAGGTCGGAGTCAACGGATTGATCCGATGATCCAATCTGCATCAT	CATTATAACCAATATCCTTCCGTGATCGAA
CigarSNP16-2	Nt16	9110774	C	T	GAAGGTGACCAAGTTCATGCTGAAGGATATGGCAGAGCTTCGC	GAAGGTCGGAGTCAACGGATTAAGAAGGATATGGCAGAGCTTCGT	TCTTCGCGTTCGCGTAACACTCTTT
CigarSNP17-1	Nt17	72622941	T	C	GAAGGTGACCAAGTTCATGCTCATATACTATGACCTATCAAAAGCTCAATAAT	GAAGGTCGGAGTCAACGGATTTATACTATGACCTATCAAAAGCTCAATAAC	GCTACCGGAGGCAATAAGAACAATATAAAA
CigarSNP17-2	Nt17	195888994	C	T	GAAGGTGACCAAGTTCATGCTACTCTAGATCTCTATAGCTGAGGAC	GAAGGTCGGAGTCAACGGATTAAACTCTAGATCTCTATAGCTGAGGAT	GATTAAAGCAGTGCAGAGTTAGACCATA
CigarSNP18-1	Nt18	10034161	T	C	GAAGGTGACCAAGTTCATGCTTAAACATCGTTCCACGTTGTAGCCA	GAAGGTCGGAGTCAACGGATTACATCGTTCCACGTTGTAGCCG	AAGGAGACTAAAGGAAAGCCTTTGATAATTT
CigarSNP18-2	Nt18	61973096	C	T	GAAGGTGACCAAGTTCATGCTGCGGTGGAACGGCGGATAC	GAAGGTCGGAGTCAACGGATTGGCGGTGGAACGGCGGATAT	CTAAATTACCTTCCAAACAATACCTTCAAATTAAT
CigarSNP19-1	Nt19	137571210	T	C	GAAGGTGACCAAGTTCATGCTTTTTCTTTCGCTTCCTCGTTTTCACTT	GAAGGTCGGAGTCAACGGATTTTCTTTCGCTTCCTCGTTTTCACTC	TAAAATGTGCACCATTAAGCAGACAATGTTT
CigarSNP19-2	Nt19	22172908	T	C	GAAGGTGACCAAGTTCATGCTACACACGTCACAAATGACACCACA	GAAGGTCGGAGTCAACGGATTCACACGTCACAAATGACACCACG	CAAAGAAAAGCCTCTGTAAACTCCTGATAT
CigarSNP20-1	Nt20	47926589	C	A	GAAGGTGACCAAGTTCATGCTACCTCCCCAACTCAACTGAGTC	GAAGGTCGGAGTCAACGGATTCACCTCCCCAACTCAACTGAGTA	GTAGCACTCTTTGATTGGGCGGTTTAT
CigarSNP20-2	Nt20	72837945	T	G	GAAGGTGACCAAGTTCATGCTCCAAGTTCAGGTCCCCTTGCAA	GAAGGTCGGAGTCAACGGATTCAAGTTCAGGTCCCCTTGCAC	TGCACGCTTCATATTCGGCCATATTATT
CigarSNP20-3	Nt20	31675895	A	G	GAAGGTGACCAAGTTCATGCTATCATCAGTATCCCTTACATTGTCACA	GAAGGTCGGAGTCAACGGATTCATCAGTATCCCTTACATTGTCACG	AATCTATCGTTGCATTGTTCGATATGGATAT
CigarSNP22-1	Nt22	166	T	A	GAAGGTGACCAAGTTCATGCTAGACCTTACCCCTACCTTTATGGA	GAAGGTCGGAGTCAACGGATTAGACCTTACCCCTACCTTTATGGT	CTTGAGCCGAGGGTCTATCGGAAA
CigarSNP22-2	Nt22	83063701	A	T	GAAGGTGACCAAGTTCATGCTACTTGTCGAACCCGCCAGTCTA	GAAGGTCGGAGTCAACGGATTACTTGTCGAACCCGCCAGTCTT	AGATACAAGAAGAAAGACATTCCGGGTT
CigarSNP23-1	Nt23	42324361	G	A	GAAGGTGACCAAGTTCATGCTACAGCTATAGAATCCCCCACCG	GAAGGTCGGAGTCAACGGATTTACAGCTATAGAATCCCCCACCA	GAATCCTTGAGTGCTTCTGTGCACTT
CigarSNP23-2	Nt23	41108155	T	C	GAAGGTGACCAAGTTCATGCTAAGACTAAAATTCCAGGATAGTTGGCT	GAAGGTCGGAGTCAACGGATTGACTAAAATTCCAGGATAGTTGGCC	TGCACCATACGGACAACCCTCTTTA
CigarSNP23-3	Nt23	63738673	T	C	GAAGGTGACCAAGTTCATGCTAAAGCGGAAATAACAAGTTCGCATCTA	GAAGGTCGGAGTCAACGGATTAGCGGAAATAACAAGTTCGCATCTG	GGGGTACTCCCATTTGTGAGGTAAAA
CigarSNP24-1	Nt24	20135887	A	G	GAAGGTGACCAAGTTCATGCTAACTGTGATTATTCCCATTTCTGTTTGTTA	GAAGGTCGGAGTCAACGGATTCTGTGATTATTCCCATTTCTGTTTGTTG	TCTGTCTCCCGATGAAGTAAGCCAA
CigarSNP24-2	Nt24	11946597	A	G	GAAGGTGACCAAGTTCATGCTCATGTGATTTGTGGCGGTACAAGT	GAAGGTCGGAGTCAACGGATTATGTGATTTGTGGCGGTACAAGC	TACTCGAATGCCTCCGAATAAAATCAATTAT
