# Supplementary material for: Construction of a SNP Fingerprinting Database and Population Genetic Analysis of Cigar Tobacco Germplasm Resources in China
Source: Front Plant Sci. 2021 Feb 24;12:618133. doi: 10.3389/fpls.2021.618133 (PMC7943628; doi:10.3389/fpls.2021.618133)
Supplement: Supplementary Table 1 — 113 cigar tobacco germplasm resources for GBS sequencing. [file Data_Sheet_1.ZIP › Table S6.xlsx]

## Sheet: Sheet1
Table S6. 24 pairs of candidate core KASP primers
Primer name	Chromosome	position	Ref	Alt	Primer_AlleleX	Primer_AlleleY	Primer_Common
CCigarSNP07-1	Nt07	36565520	G	A	GAAGGTGACCAAGTTCATGCTAACAATCTCACCATGATCGTTCGC	GAAGGTCGGAGTCAACGGATTCAACAATCTCACCATGATCGTTCGT	AGGCTTAATTGGTCCAATGACATCCATT
CCigarSNP07-2	Nt07	56512583	A	T	GAAGGTGACCAAGTTCATGCTGTTGAATCAGTCCGCTTATCACTTTAAA	GAAGGTCGGAGTCAACGGATTGTTGAATCAGTCCGCTTATCACTTTAAT	CTCGCATGTACTGGTTTGGTCGTTAAA
CCigarSNP11-1	Nt11	14087270	A	C	GAAGGTGACCAAGTTCATGCTCCCAACCATACGTTGGGCCTTA	GAAGGTCGGAGTCAACGGATTCCAACCATACGTTGGGCCTTC	GTAGAAAAAGGAGGTGTGACATCTTTCTT
CCigarSNP12-1	Nt12	72272172	C	T	GAAGGTGACCAAGTTCATGCTCTCTATCCCTGCCCATTCTACG	GAAGGTCGGAGTCAACGGATTGCTCTATCCCTGCCCATTCTACA	TGGGAGAGGTTGAGGGGACGAT
CCigarSNP12-2	Nt12	41604530	A	G	GAAGGTGACCAAGTTCATGCTCGGACCGCAAGGGTCTATTGTAT	GAAGGTCGGAGTCAACGGATTGGACCGCAAGGGTCTATTGTAC	GCTGTGGAAACAGTGAAATACAGGGTA
CCigarSNP16-1	Nt16	82265008	A	T	GAAGGTGACCAAGTTCATGCTAGGCAGCCGAATAGTACTGAAGTTT	GAAGGTCGGAGTCAACGGATTAGGCAGCCGAATAGTACTGAAGTTA	CAACTATCACCTCTATTACAAAATCCACAAAA
CCigarSNP19-1	Nt19	147617688	G	T	GAAGGTGACCAAGTTCATGCTCAATAATAATGTAACCCGTAGAATTAGTTG	GAAGGTCGGAGTCAACGGATTGACAATAATAATGTAACCCGTAGAATTAGTTT	AAGCAAAATATATCGTTGTTTAAGATGGCAAAAT
CCigarSNP20-1	Nt20	87654988	T	C	GAAGGTGACCAAGTTCATGCTTACCGCTTTCCCTCTGAATTACACT	GAAGGTCGGAGTCAACGGATTCCGCTTTCCCTCTGAATTACACC	GCTAACTATGTCTAGATACAAGCGGATT
CCigarSNP20-2	Nt20	24703303	T	C	GAAGGTGACCAAGTTCATGCTCAATGCAACAAGCTCACCGTGGT	GAAGGTCGGAGTCAACGGATTAATGCAACAAGCTCACCGTGGC	CTAATAATGTTCATTCCCTAGGTGGTGAA
CCigarSNP22-1	Nt22	67341825	A	G	GAAGGTGACCAAGTTCATGCTTAGAAAGATGTTTTCTTGTCCAGAGTAATA	GAAGGTCGGAGTCAACGGATTGAAAGATGTTTTCTTGTCCAGAGTAATG	CAATGAGTACTATTACTCTCTGGCAGTT
CCigarSNP24-1	Nt24	114539489	T	G	GAAGGTGACCAAGTTCATGCTCCAACGTTACTTGAATTATACAAGGGAT	GAAGGTCGGAGTCAACGGATTCAACGTTACTTGAATTATACAAGGGAG	GAGCTTTGACTTGTTTGGCTATGATACAT
CCigarSNP-1			C	T	GAAGGTGACCAAGTTCATGCTGTCCCGTTGACATAGGAGTGAG	GAAGGTCGGAGTCAACGGATTTTGTCCCGTTGACATAGGAGTGAA	TACACCTCATCTACTAATGCACTTGGAA
CCigarSNP-2			A	G	GAAGGTGACCAAGTTCATGCTCTCATTCTTGTTCCGACATTTTGATGT	GAAGGTCGGAGTCAACGGATTTCATTCTTGTTCCGACATTTTGATGC	CTTTCAAAGCGAAGATACTGTTGAATATCTAAA
CCigarSNP03-1	Nt03	36845478	C	A	GAAGGTGACCAAGTTCATGCTATGTCAGCACCTTGGCTATTTGTTG	GAAGGTCGGAGTCAACGGATTCATGTCAGCACCTTGGCTATTTGTTT	TGGCCCAATGACGTCCATAACCTAA
CCigarSNP03-2	Nt03	17976099	T	G	GAAGGTGACCAAGTTCATGCTAGATAGTCTCTTAGCTGATATAGGCAA	GAAGGTCGGAGTCAACGGATTGATAGTCTCTTAGCTGATATAGGCAC	ATCAGAAAGGAAATCTGCCATTCAGGTA
CCigarSNP06-2	Nt06	96683347	T	C	GAAGGTGACCAAGTTCATGCTCGCTAATGAAAAATGGAAGGCATATCAA	GAAGGTCGGAGTCAACGGATTGCTAATGAAAAATGGAAGGCATATCAG	CACAATATTTTGTTTGTAGCTTTGGCATTGATAT
CCigarSNP09-1	Nt09	31514832	T	C	GAAGGTGACCAAGTTCATGCTAGAGTTGGTCCAGACCGTCCTA	GAAGGTCGGAGTCAACGGATTGAGTTGGTCCAGACCGTCCTG	CCAAGGAAACTCCGGATTTCCGTAA
CCigarSNP10-1	Nt10	95292153	G	A	GAAGGTGACCAAGTTCATGCTGGGATTGCGAGAGCACAAGAAG	GAAGGTCGGAGTCAACGGATTGGGGATTGCGAGAGCACAAGAAA	ATTGCTGGGTTTTCCCATCAGCCTA
CCigarSNP10-2	Nt10	32064789	A	G	GAAGGTGACCAAGTTCATGCTGGGAGTCTGCTTTTAATCCCGAAAT	GAAGGTCGGAGTCAACGGATTGGAGTCTGCTTTTAATCCCGAAAC	AGGAGGTAAACTCCTGAAGGGAGTA
CCigarSNP12-1	Nt12	104686007	G	T	GAAGGTGACCAAGTTCATGCTTCTAACATACCCCGTGAATAACAGG	GAAGGTCGGAGTCAACGGATTTATCTAACATACCCCGTGAATAACAGT	AACTTATACTTTTACCTTCTGATACTCCCAT
CCigarSNP14-1	Nt14	80518374	C	T	GAAGGTGACCAAGTTCATGCTGCCCTTAATTCAGTAAGTGTTAGGC	GAAGGTCGGAGTCAACGGATTTTGCCCTTAATTCAGTAAGTGTTAGGT	GATGTCGCGATGGCACCTAGTCTT
CCigarSNP16-1	Nt16	36271786	C	T	GAAGGTGACCAAGTTCATGCTAGATGGTCAAGTTTGAATGGGACAG	GAAGGTCGGAGTCAACGGATTCAGATGGTCAAGTTTGAATGGGACAA	TTATCTTCGTCGTGCACCACTATTTCTT
CCigarSNP17-1	Nt17	191780088	G	A	GAAGGTGACCAAGTTCATGCTTTCTAGATGAGTTATTTGAAGATGCAAATC	GAAGGTCGGAGTCAACGGATTAATTCTAGATGAGTTATTTGAAGATGCAAATT	GAACACCAACTGATTTTGTTCTTTCAGCAA
CCigarSNP23-1	Nt23	126967765	A	G	GAAGGTGACCAAGTTCATGCTTTACTTTCGATTTTACCTCTTTTCAAACCT	GAAGGTCGGAGTCAACGGATTACTTTCGATTTTACCTCTTTTCAAACCC	GAAGGGATTAAAGTGCAATTAGGTAAAACTT
