# Supplementary material for: Construction of a SNP Fingerprinting Database and Population Genetic Analysis of Cigar Tobacco Germplasm Resources in China
Source: Front Plant Sci. 2021 Feb 24;12:618133. doi: 10.3389/fpls.2021.618133 (PMC7943628; doi:10.3389/fpls.2021.618133)
Supplement: Supplementary Table 1 — 113 cigar tobacco germplasm resources for GBS sequencing. [file Data_Sheet_1.ZIP › Table S7.xlsx]

## Sheet: Sheet1
Table S7. Genetic distance of 216 cigar germplasm resources based on 47 core KASP primers
	B001	B002	B003	B004	B005	B006	B007	B008	B009	B010	B011	B012	B013	B014	B015	B016	B017	B018	B019	B020	B021	B022	B023	B024	B025	B026	B027	B028	B029	B030	B031	B032	B033	B034	B035	B036	B037	B038	B039	B040	B041	B042	B043	B044	B045	B046	B047	B048	B049
B001	0
B002	0	0
B003	0	0	0
B004	0.2222	0.2174	0.2174	0
B005	0	0	0	0.2174	0
B006	0.3111	0.3043	0.3043	0.3913	0.3043	0
B007	0.3571	0.3488	0.3488	0.4419	0.3488	0.0682	0
B008	0.6136	0.6222	0.6222	0.4889	0.6222	0.8043	0.7907	0
B009	0.3864	0.3778	0.3778	0.4667	0.3778	0.3043	0.2791	0.7778	0
B010	0.3111	0.3261	0.3261	0.3696	0.3261	0.4043	0.4318	0.587	0.3478	0
B011	0.3111	0.3261	0.3261	0.3696	0.3261	0.4043	0.4318	0.587	0.3478	0	0
B012	0.4222	0.413	0.413	0.2826	0.413	0.5532	0.5227	0.4565	0.413	0.3191	0.3191	0
B013	0.425	0.4146	0.4146	0.2927	0.4146	0.5714	0.5385	0.439	0.4146	0.3333	0.3333	0	0
B014	0.6667	0.6739	0.6739	0.6087	0.6739	0.6087	0.6512	0.4	0.6444	0.5	0.5	0.5652	0.561	0
B015	0.6889	0.6957	0.6957	0.6087	0.6957	0.6087	0.6512	0.4222	0.6222	0.5	0.5	0.587	0.5854	0.0217	0
B016	0.4444	0.4565	0.4565	0.5435	0.4565	0.6383	0.6136	0.3696	0.5	0.5745	0.5745	0.5532	0.5476	0.5652	0.5435	0
B017	0.4444	0.4565	0.4565	0.5435	0.4565	0.6383	0.6136	0.3696	0.5	0.5745	0.5745	0.5532	0.5476	0.5652	0.5435	0	0
B018	0.5116	0.5	0.5	0.5909	0.5	0.6889	0.7143	0.4091	0.6591	0.4889	0.4889	0.4667	0.475	0.4545	0.4773	0.5111	0.5111	0
B019	0.5227	0.5111	0.5111	0.6	0.5111	0.6739	0.6977	0.4222	0.6444	0.4783	0.4783	0.5	0.5122	0.4444	0.4667	0.5217	0.5217	0.0222	0
B020	0.4945	0.4839	0.4839	0.4839	0.4839	0.4316	0.3409	0.5699	0.4624	0.5579	0.5579	0.5368	0.5059	0.6344	0.6559	0.5789	0.5789	0.6044	0.5914	0
B021	0.4889	0.4783	0.4783	0.4783	0.4783	0.383	0.3864	0.6304	0.5217	0.5745	0.5745	0.6383	0.6429	0.6739	0.6957	0.5957	0.5957	0.6222	0.6087	0.2421	0
B022	0.4889	0.4783	0.4783	0.4783	0.4783	0.383	0.3864	0.6304	0.5217	0.5745	0.5745	0.6383	0.6429	0.6739	0.6957	0.5957	0.5957	0.6222	0.6087	0.2421	0	0
B023	0.5	0.4889	0.4889	0.4889	0.4889	0.3913	0.3953	0.6444	0.5111	0.5652	0.5652	0.6304	0.6341	0.6667	0.6889	0.587	0.587	0.6136	0.6	0.2473	0	0	0
B024	0.4	0.3913	0.3913	0.4783	0.3913	0.2979	0.2727	0.7391	0.0435	0.3617	0.3617	0.4255	0.4286	0.6739	0.6522	0.5106	0.5106	0.6222	0.6087	0.5158	0.5106	0.5106	0.5	0
B025	0.4545	0.4444	0.4444	0.5778	0.4444	0.2174	0.2326	0.6444	0.2222	0.4348	0.4348	0.4783	0.4634	0.5556	0.5556	0.5435	0.5435	0.6364	0.6222	0.4409	0.5652	0.5652	0.5778	0.2174	0
B026	0.3933	0.3846	0.3846	0.5165	0.3846	0.1613	0.1724	0.6923	0.1868	0.3978	0.3978	0.4409	0.4458	0.6044	0.6044	0.5914	0.5914	0.6404	0.6264	0.4255	0.5484	0.5484	0.5604	0.1828	0.033	0
B027	0.4066	0.3978	0.3978	0.5269	0.3978	0.1789	0.191	0.6774	0.2043	0.4105	0.4105	0.4526	0.4588	0.5914	0.5914	0.5789	0.5789	0.6264	0.6129	0.4375	0.5579	0.5579	0.5699	0.2	0.0323	0	0
B028	0.4091	0.4	0.4	0.5333	0.4	0.1739	0.2093	0.6889	0.2	0.413	0.413	0.4565	0.4634	0.5778	0.5778	0.587	0.587	0.6136	0.6	0.4624	0.5652	0.5652	0.5778	0.1957	0.0222	0.011	0.0108	0
B029	0.4118	0.4023	0.4023	0.4023	0.4023	0.3708	0.3882	0.6092	0.4943	0.573	0.573	0.5955	0.5949	0.6322	0.6552	0.573	0.573	0.6	0.5862	0.2584	0.0337	0.0337	0.0345	0.5056	0.5402	0.5227	0.5333	0.5402	0
B030	0.5663	0.5529	0.5529	0.5059	0.5529	0.4943	0.4568	0.5059	0.4353	0.5632	0.5632	0.5632	0.5325	0.3095	0.2941	0.4483	0.4483	0.6867	0.6471	0.4773	0.5632	0.5632	0.5765	0.4713	0.4353	0.4884	0.4773	0.4824	0.5122	0
B031	0.4945	0.4839	0.4839	0.4839	0.4839	0.4105	0.4157	0.5914	0.5269	0.5789	0.5789	0.6632	0.6706	0.6344	0.6559	0.5579	0.5579	0.6044	0.5914	0.2708	0.0316	0.0316	0.0323	0.5158	0.5484	0.5532	0.5417	0.5484	0.0667	0.5227	0
B032	0.4889	0.4783	0.4783	0.4783	0.4783	0.383	0.3864	0.6304	0.5217	0.5745	0.5745	0.6383	0.6429	0.6739	0.6957	0.5957	0.5957	0.6222	0.6087	0.2421	0	0	0	0.5106	0.5652	0.5484	0.5579	0.5652	0.0337	0.5632	0.0316	0
B033	0.2955	0.3111	0.3111	0.3556	0.3111	0.4783	0.5116	0.5111	0.4222	0.3043	0.3043	0.413	0.3902	0.5556	0.5556	0.4348	0.4348	0.4091	0.4	0.6344	0.6522	0.6522	0.6444	0.3913	0.5111	0.4945	0.5054	0.4889	0.6322	0.5172	0.6559	0.6522	0
B034	0.3556	0.3696	0.3696	0.5	0.3696	0.4468	0.4091	0.5435	0.3696	0.4681	0.4681	0.5745	0.5952	0.6304	0.6304	0.234	0.234	0.5111	0.5	0.5158	0.5319	0.5319	0.5217	0.3617	0.4565	0.4194	0.4316	0.4348	0.4831	0.5632	0.5368	0.5319	0.413	0
B035	0.3556	0.3696	0.3696	0.5	0.3696	0.4468	0.4091	0.5435	0.3696	0.4681	0.4681	0.5745	0.5952	0.6304	0.6304	0.234	0.234	0.5111	0.5	0.5158	0.5319	0.5319	0.5217	0.3617	0.4565	0.4194	0.4316	0.4348	0.4831	0.5632	0.5368	0.5319	0.413	0	0
B036	0.6889	0.6957	0.6957	0.6522	0.6957	0.6596	0.7045	0.3696	0.6304	0.5106	0.5106	0.617	0.619	0.1087	0.087	0.5319	0.5319	0.4222	0.4348	0.6632	0.6596	0.6596	0.6522	0.617	0.5652	0.6129	0.6	0.587	0.618	0.3563	0.6211	0.6596	0.5652	0.5957	0.5957	0
B037	0.5455	0.5333	0.5333	0.4889	0.5333	0.3696	0.3953	0.5111	0.5333	0.413	0.413	0.5217	0.5122	0.4444	0.4667	0.7391	0.7391	0.5682	0.5556	0.3333	0.3261	0.3261	0.3333	0.5217	0.3778	0.3846	0.3763	0.3778	0.3333	0.5172	0.3118	0.3261	0.7111	0.6739	0.6739	0.4783	0
B038	0.6222	0.6304	0.6304	0.5	0.6304	0.8085	0.7955	0	0.7609	0.5745	0.5745	0.4681	0.4524	0.3913	0.413	0.383	0.383	0.4	0.413	0.5789	0.6383	0.6383	0.6522	0.7234	0.6304	0.6774	0.6632	0.6739	0.618	0.5172	0.6	0.6383	0.5217	0.5319	0.5319	0.3617	0.5	0
B039	0.6818	0.6889	0.6889	0.6444	0.6889	0.5435	0.6279	0.4889	0.6222	0.6304	0.6304	0.6957	0.7073	0.2	0.1778	0.4783	0.4783	0.4545	0.4667	0.6774	0.5435	0.5435	0.5333	0.6087	0.6222	0.6703	0.6559	0.6444	0.5172	0.3333	0.5054	0.5435	0.6	0.587	0.587	0.1304	0.5217	0.5	0
B040	0.6818	0.6889	0.6889	0.5556	0.6889	0.587	0.6744	0.4	0.6667	0.6522	0.6522	0.7174	0.7143	0.2667	0.2667	0.5217	0.5217	0.5	0.5111	0.5699	0.4783	0.4783	0.4667	0.6739	0.6667	0.6923	0.6774	0.6889	0.4483	0.4353	0.4409	0.4783	0.6667	0.6304	0.6304	0.2174	0.4444	0.3913	0.1333	0
B041	0.4222	0.413	0.413	0.5435	0.413	0.1915	0.2045	0.6739	0.1957	0.4255	0.4255	0.4468	0.4524	0.587	0.587	0.5745	0.5745	0.6222	0.6087	0.4526	0.5745	0.5745	0.587	0.1915	0.0217	0.0108	0.0105	0	0.5506	0.4713	0.5579	0.5745	0.5	0.4255	0.4255	0.5957	0.3913	0.6596	0.6522	0.6957	0
B042	0.7045	0.7111	0.7111	0.6667	0.7111	0.5435	0.6279	0.4783	0.6222	0.6304	0.6304	0.7174	0.7317	0.1778	0.1556	0.5	0.5	0.4545	0.4667	0.6774	0.5435	0.5435	0.5333	0.6087	0.6	0.6484	0.6344	0.6222	0.5172	0.3412	0.5054	0.5435	0.6222	0.587	0.587	0.1087	0.5111	0.4783	0	0.1111	0.6304	0
B043	0.4318	0.4444	0.4444	0.5333	0.4444	0.587	0.5581	0.4	0.4667	0.5435	0.5435	0.5217	0.5349	0.5556	0.5333	0.0217	0.0217	0.4773	0.4889	0.5914	0.6087	0.6087	0.6	0.4783	0.5333	0.5604	0.5484	0.5556	0.5814	0.4588	0.5699	0.6087	0.4222	0.2174	0.2174	0.5435	0.7333	0.413	0.4667	0.5217	0.5435	0.4889	0
B044	0.4762	0.4884	0.4884	0.5814	0.4884	0.6744	0.65	0.3333	0.5238	0.5581	0.5581	0.5349	0.5263	0.5059	0.5116	0.0233	0.0233	0.5122	0.5	0.5402	0.5581	0.5581	0.5476	0.5581	0.5476	0.6	0.5862	0.5952	0.5309	0.439	0.5172	0.5581	0.4651	0.2558	0.2558	0.5116	0.7349	0.3488	0.494	0.5238	0.5814	0.5	0.0476	0
B045	0.2967	0.3118	0.3118	0.3548	0.3118	0.4737	0.5056	0.5269	0.4194	0.3053	0.3053	0.3895	0.3647	0.5484	0.5484	0.4526	0.4526	0.4066	0.3978	0.625	0.6421	0.6421	0.6344	0.3895	0.5217	0.4894	0.5	0.4839	0.6222	0.5227	0.6458	0.6421	0.0108	0.4105	0.4105	0.5579	0.6989	0.5368	0.5914	0.6774	0.4947	0.6129	0.4409	0.4713	0
B046	0.5682	0.5556	0.5556	0.5111	0.5556	0.413	0.4419	0.4889	0.5333	0.5217	0.5217	0.587	0.5366	0.6	0.6222	0.6522	0.6522	0.5455	0.5333	0.2473	0.1739	0.1739	0.1778	0.5435	0.5111	0.4945	0.5054	0.5111	0.2184	0.6471	0.2043	0.1739	0.6	0.6304	0.6304	0.587	0.2667	0.5	0.5556	0.4444	0.5217	0.5556	0.6667	0.5952	0.5914	0
B047	0.5455	0.5556	0.5556	0.5111	0.5556	0.587	0.5349	0.3333	0.6	0.6087	0.6087	0.5435	0.5854	0.5778	0.6222	0.3696	0.3696	0.5455	0.5111	0.5054	0.5217	0.5217	0.5333	0.6304	0.5333	0.5385	0.5269	0.5333	0.4713	0.5059	0.5054	0.5217	0.5111	0.3478	0.3478	0.6304	0.6222	0.3261	0.6444	0.5333	0.5217	0.6222	0.3556	0.3256	0.5269	0.6	0
B048	0.5778	0.5652	0.5652	0.5217	0.5652	0.4255	0.4545	0.5	0.5435	0.5319	0.5319	0.5957	0.5476	0.587	0.6087	0.6383	0.6383	0.5333	0.5217	0.2421	0.1702	0.1702	0.1739	0.5532	0.5217	0.5054	0.5158	0.5217	0.2135	0.6322	0.2	0.1702	0.6087	0.617	0.617	0.5745	0.2826	0.5106	0.5435	0.4348	0.5319	0.5435	0.6522	0.5814	0.6	0	0.6087	0
B049	0.5778	0.5652	0.5652	0.5217	0.5652	0.4255	0.4545	0.5	0.5435	0.5319	0.5319	0.5957	0.5476	0.587	0.6087	0.6383	0.6383	0.5333	0.5217	0.2421	0.1702	0.1702	0.1739	0.5532	0.5217	0.5054	0.5158	0.5217	0.2135	0.6322	0.2	0.1702	0.6087	0.617	0.617	0.5745	0.2826	0.5106	0.5435	0.4348	0.5319	0.5435	0.6522	0.5814	0.6	0	0.6087	0	0
B053	0.5778	0.5652	0.5652	0.5217	0.5652	0.4255	0.4545	0.5	0.5435	0.5319	0.5319	0.5957	0.5476	0.587	0.6087	0.6383	0.6383	0.5333	0.5217	0.2421	0.1702	0.1702	0.1739	0.5532	0.5217	0.5054	0.5158	0.5217	0.2135	0.6322	0.2	0.1702	0.6087	0.617	0.617	0.5745	0.2826	0.5106	0.5435	0.4348	0.5319	0.5435	0.6522	0.5814	0.6	0	0.6087	0	0
B054	0.6818	0.6889	0.6889	0.6222	0.6889	0.6739	0.6744	0.3778	0.5778	0.5217	0.5217	0.5652	0.561	0.1111	0.0889	0.4783	0.4783	0.4773	0.4889	0.6774	0.7174	0.7174	0.7111	0.6087	0.5556	0.6044	0.5914	0.5778	0.6552	0.3647	0.6774	0.7174	0.5556	0.6087	0.6087	0.087	0.4889	0.3696	0.2222	0.3111	0.587	0.2	0.4889	0.4524	0.5484	0.6222	0.5556	0.6304	0.6304
B055	0.4945	0.4839	0.4839	0.4839	0.4839	0.3895	0.3933	0.6129	0.5269	0.5789	0.5789	0.6421	0.6471	0.6559	0.6774	0.5789	0.5789	0.6044	0.5914	0.25	0.0105	0.0105	0.0108	0.5158	0.5484	0.5484	0.5417	0.5484	0.0444	0.5455	0.0208	0.0105	0.6559	0.5368	0.5368	0.6421	0.3118	0.6211	0.5269	0.4624	0.5579	0.5269	0.5914	0.5402	0.6458	0.1828	0.5054	0.1789	0.1789
B056	0.4889	0.4783	0.4783	0.4783	0.4783	0.383	0.3864	0.6304	0.5217	0.5745	0.5745	0.6383	0.6429	0.6739	0.6957	0.5957	0.5957	0.6222	0.6087	0.2421	0	0	0	0.5106	0.5652	0.5484	0.5579	0.5652	0.0337	0.5632	0.0316	0	0.6522	0.5319	0.5319	0.6596	0.3261	0.6383	0.5435	0.4783	0.5745	0.5435	0.6087	0.5581	0.6421	0.1739	0.5217	0.1702	0.1702
B057	0.3333	0.3261	0.3261	0.413	0.3261	0.0638	0.0227	0.7391	0.2826	0.4255	0.4255	0.4894	0.5	0.6304	0.6304	0.617	0.617	0.7111	0.6957	0.3684	0.4468	0.4468	0.4565	0.2766	0.1957	0.1398	0.1579	0.1739	0.4382	0.4253	0.4737	0.4468	0.5	0.4255	0.4255	0.6809	0.3913	0.7447	0.6087	0.6522	0.1702	0.6087	0.5652	0.6512	0.4947	0.4783	0.5652	0.4894	0.4894
B058	0.5455	0.5333	0.5333	0.4889	0.5333	0.3696	0.3953	0.5111	0.5333	0.413	0.413	0.5217	0.5122	0.4444	0.4667	0.7391	0.7391	0.5682	0.5556	0.3333	0.3261	0.3261	0.3333	0.5217	0.3778	0.3846	0.3763	0.3778	0.3333	0.5172	0.3118	0.3261	0.7111	0.6739	0.6739	0.4783	0	0.5	0.5217	0.4444	0.3913	0.5111	0.7333	0.7349	0.6989	0.2667	0.6222	0.2826	0.2826
B059	0.5556	0.5435	0.5435	0.5	0.5435	0.3617	0.3864	0.5	0.5435	0.4255	0.4255	0.5319	0.5238	0.4348	0.4565	0.7447	0.7447	0.5778	0.5652	0.3263	0.3191	0.3191	0.3261	0.5319	0.3696	0.3763	0.3684	0.3696	0.3258	0.5172	0.3053	0.3191	0.7174	0.6809	0.6809	0.4681	0	0.4894	0.5217	0.4348	0.383	0.5	0.7391	0.7209	0.7053	0.2609	0.6087	0.2766	0.2766
B060	0.4444	0.4348	0.4348	0.4348	0.4348	0.383	0.3409	0.6304	0.5217	0.5319	0.5319	0.5957	0.619	0.6739	0.6957	0.6383	0.6383	0.5333	0.5217	0.2842	0.0851	0.0851	0.087	0.5106	0.5652	0.5269	0.5158	0.5217	0.1011	0.5632	0.0737	0.0851	0.6087	0.5319	0.5319	0.6596	0.3261	0.6383	0.587	0.5217	0.5319	0.587	0.6087	0.6047	0.6	0.2609	0.4783	0.2553	0.2553
B061	0.5	0.4889	0.4889	0.4889	0.4889	0.3913	0.3953	0.6	0.5333	0.587	0.587	0.6522	0.6585	0.6667	0.6889	0.587	0.587	0.6136	0.6	0.2688	0.0217	0.0217	0.0222	0.5217	0.5333	0.5385	0.5269	0.5333	0.0575	0.5529	0.0108	0.0217	0.6667	0.5652	0.5652	0.6522	0.2889	0.6087	0.5333	0.4667	0.5435	0.5333	0.6	0.5476	0.6559	0.1957	0.4889	0.1957	0.1957
B062	0.5604	0.5484	0.5484	0.5914	0.5484	0.4737	0.4607	0.5484	0.5054	0.7053	0.7053	0.6	0.6235	0.4624	0.4624	0.3684	0.3684	0.4444	0.4565	0.5	0.4947	0.4947	0.4839	0.5368	0.5054	0.5106	0.5	0.5054	0.4222	0.3636	0.4792	0.4947	0.5699	0.3895	0.3895	0.4947	0.6344	0.5579	0.3763	0.4409	0.4947	0.3763	0.3333	0.3793	0.5833	0.6774	0.3763	0.6632	0.6632
B063	0.4321	0.4321	0.4321	0.5309	0.4321	0.4815	0.44	0.4937	0.4684	0.6543	0.6543	0.5556	0.5467	0.4568	0.4568	0.358	0.358	0.4474	0.443	0.4146	0.3333	0.3333	0.3418	0.4815	0.4684	0.475	0.4634	0.4568	0.2468	0.3333	0.3171	0.3333	0.5802	0.3827	0.3827	0.4321	0.5128	0.5062	0.359	0.4684	0.4568	0.3671	0.3333	0.3158	0.561	0.4684	0.3924	0.4568	0.4568
B064	0.5111	0.5	0.5	0.4565	0.5	0.3617	0.3409	0.5435	0.5	0.5106	0.5106	0.617	0.5952	0.4783	0.4565	0.617	0.617	0.5556	0.5435	0.4737	0.4043	0.4043	0.413	0.4894	0.5	0.4839	0.4947	0.5	0.4157	0.4713	0.4316	0.4043	0.4565	0.5106	0.5106	0.4681	0.4348	0.5319	0.4783	0.4565	0.5106	0.4565	0.6304	0.6279	0.4526	0.3478	0.5435	0.3617	0.3617
B065	0.5333	0.5217	0.5217	0.4348	0.5217	0.2979	0.3182	0.5217	0.3696	0.4043	0.4043	0.4255	0.4048	0.5652	0.5652	0.6383	0.6383	0.6889	0.6739	0.2632	0.4255	0.4255	0.4348	0.383	0.2609	0.2473	0.2632	0.2826	0.4382	0.4943	0.4526	0.4255	0.6522	0.5745	0.5745	0.617	0.1957	0.5106	0.6304	0.5	0.2766	0.6087	0.6304	0.6279	0.6421	0.2826	0.587	0.2979	0.2979
B066	0.5	0.4889	0.4889	0.4889	0.4889	0.413	0.4186	0.6222	0.5333	0.587	0.587	0.6522	0.6585	0.6667	0.6889	0.5652	0.5652	0.5909	0.5778	0.2688	0.0217	0.0217	0.0222	0.5217	0.5556	0.5604	0.5484	0.5556	0.0575	0.5402	0.0108	0.0217	0.6667	0.5435	0.5435	0.6522	0.3043	0.6304	0.5217	0.4667	0.5652	0.5333	0.5778	0.5422	0.6559	0.2	0.5111	0.1957	0.1957
B067	0.5111	0.5	0.5	0.5	0.5	0.4043	0.4091	0.6087	0.5435	0.5957	0.5957	0.6596	0.6667	0.6522	0.6739	0.5745	0.5745	0.6	0.587	0.2632	0.0213	0.0213	0.0217	0.5319	0.5435	0.5484	0.5368	0.5435	0.0562	0.5402	0.0105	0.0213	0.6739	0.5532	0.5532	0.6383	0.3043	0.617	0.5217	0.4565	0.5532	0.5217	0.587	0.5349	0.6632	0.1957	0.5	0.1915	0.1915
B068	0.4091	0.4	0.4	0.5333	0.4	0.1957	0.2093	0.6889	0.1778	0.413	0.413	0.4348	0.439	0.6	0.6	0.5652	0.5652	0.6136	0.6	0.4624	0.587	0.587	0.6	0.1739	0.0222	0.011	0.0108	0	0.5632	0.4713	0.5699	0.587	0.4889	0.413	0.413	0.6087	0.3913	0.6739	0.6522	0.7111	0	0.6444	0.5333	0.5904	0.4839	0.5333	0.5333	0.5435	0.5435
B069	0.3333	0.3261	0.3261	0.4565	0.3261	0.1489	0.1591	0.6957	0.2391	0.5106	0.5106	0.4468	0.4524	0.6304	0.6304	0.4894	0.4894	0.6667	0.6522	0.4947	0.5319	0.5319	0.5435	0.234	0.1087	0.0968	0.0947	0.087	0.4831	0.4253	0.5158	0.5319	0.5	0.383	0.383	0.6383	0.4783	0.7021	0.5652	0.6522	0.0851	0.5652	0.4565	0.5116	0.4947	0.5652	0.5217	0.5745	0.5745
B070	0.5227	0.5111	0.5111	0.4667	0.5111	0.4348	0.4419	0.6222	0.5111	0.4348	0.4348	0.5	0.5366	0.5111	0.5333	0.587	0.587	0.5	0.4667	0.5054	0.4783	0.4783	0.4667	0.5	0.5556	0.5165	0.5269	0.5333	0.4253	0.4713	0.5054	0.4783	0.5333	0.4348	0.4348	0.5	0.5	0.6087	0.5	0.4667	0.5435	0.4889	0.5556	0.5904	0.5269	0.6	0.3333	0.6087	0.6087
B071	0.4222	0.4348	0.4348	0.3478	0.4348	0.5745	0.5909	0.4565	0.4348	0.2553	0.2553	0.2766	0.2857	0.4348	0.4348	0.5745	0.5745	0.4444	0.4783	0.5579	0.6596	0.6596	0.6522	0.4468	0.5217	0.5054	0.5158	0.5	0.618	0.5172	0.6632	0.6596	0.3261	0.5532	0.5532	0.4255	0.4565	0.4468	0.5435	0.4783	0.5106	0.5435	0.5435	0.6047	0.3474	0.6087	0.5217	0.617	0.617
B072	0.3023	0.3182	0.3182	0.3636	0.3182	0.3778	0.4048	0.5778	0.3636	0	0	0.3111	0.325	0.5	0.5	0.5778	0.5778	0.5116	0.5	0.5385	0.5556	0.5556	0.5455	0.3778	0.4318	0.3933	0.4066	0.4091	0.5529	0.5529	0.5604	0.5556	0.2955	0.4889	0.4889	0.5111	0.4222	0.5778	0.6222	0.6591	0.4222	0.6222	0.5455	0.5556	0.2967	0.5	0.6136	0.5111	0.5111
B073	0.3556	0.3478	0.3478	0.4348	0.3478	0.1702	0.1818	0.6739	0.2174	0.4894	0.4894	0.4255	0.4286	0.6304	0.6087	0.4681	0.4681	0.6889	0.6739	0.5158	0.5106	0.5106	0.5217	0.2128	0.1304	0.1183	0.1158	0.1087	0.4607	0.4023	0.4947	0.5106	0.5217	0.4043	0.4043	0.617	0.4565	0.6809	0.5435	0.6304	0.1064	0.5435	0.4348	0.4884	0.5158	0.5435	0.5435	0.5532	0.5532
B074	0.6667	0.6739	0.6739	0.587	0.6739	0.6809	0.6591	0.3478	0.5217	0.6596	0.6596	0.5957	0.5714	0.2609	0.2391	0.383	0.383	0.5333	0.5652	0.5579	0.6383	0.6383	0.6304	0.5532	0.5217	0.5484	0.5368	0.5435	0.573	0.4023	0.6	0.6383	0.5652	0.4043	0.4043	0.2766	0.587	0.3404	0.3696	0.3913	0.5319	0.3478	0.413	0.3721	0.5579	0.5652	0.4783	0.5532	0.5532
B075	0.6092	0.618	0.618	0.573	0.618	0.5385	0.5294	0.4831	0.618	0.6923	0.6923	0.6703	0.7037	0.5281	0.5506	0.5165	0.5165	0.4943	0.4831	0.3913	0.3407	0.3407	0.3483	0.6044	0.5506	0.6	0.587	0.5955	0.3256	0.4651	0.3261	0.3407	0.5506	0.4945	0.4945	0.5165	0.5165	0.4945	0.4066	0.4382	0.5824	0.4157	0.5281	0.4815	0.5435	0.4831	0.3258	0.4945	0.4945
B076	0.6222	0.6087	0.6087	0.4783	0.6087	0.5106	0.4773	0.5435	0.3696	0.5745	0.5745	0.4255	0.4524	0.5652	0.5652	0.4255	0.4255	0.5556	0.5217	0.5368	0.5106	0.5106	0.5	0.4255	0.5435	0.5269	0.5368	0.5435	0.4607	0.3563	0.5368	0.5106	0.4783	0.4468	0.4468	0.617	0.6957	0.5532	0.5217	0.5	0.5319	0.5435	0.3913	0.4186	0.4947	0.5652	0.3478	0.5532	0.5532
B077	0.6364	0.6444	0.6444	0.5111	0.6444	0.6304	0.5814	0.4	0.4444	0.5217	0.5217	0.3913	0.439	0.4667	0.4667	0.4348	0.4348	0.5455	0.5111	0.5484	0.587	0.587	0.5778	0.4348	0.5333	0.4945	0.5054	0.5	0.5632	0.5529	0.5914	0.587	0.5111	0.3696	0.3696	0.4348	0.6222	0.3913	0.5778	0.5333	0.5	0.5556	0.4	0.381	0.5054	0.6	0.4	0.587	0.587
B078	0.5778	0.587	0.587	0.587	0.587	0.4255	0.4545	0.6522	0.5217	0.5745	0.5745	0.6809	0.7143	0.5	0.5	0.5532	0.5532	0.4889	0.5217	0.5158	0.383	0.383	0.3696	0.5106	0.5217	0.5269	0.5158	0.5217	0.3933	0.6322	0.3684	0.383	0.587	0.4894	0.4894	0.4468	0.4348	0.6383	0.3478	0.3913	0.5319	0.3478	0.5652	0.5814	0.5579	0.5	0.5217	0.5106	0.5106
B079	0.6	0.587	0.587	0.5	0.587	0.6383	0.5455	0.4783	0.4565	0.5319	0.5319	0.383	0.4048	0.5217	0.5435	0.4681	0.4681	0.5778	0.6087	0.4105	0.5532	0.5532	0.5435	0.4681	0.5217	0.5054	0.5158	0.5435	0.573	0.5172	0.5579	0.5532	0.5217	0.4894	0.4894	0.5319	0.5652	0.4681	0.6522	0.5435	0.5319	0.6522	0.4783	0.4651	0.5158	0.5652	0.4783	0.5532	0.5532
B080	0.6364	0.6444	0.6444	0.6444	0.6444	0.6304	0.7045	0.3333	0.6444	0.5217	0.5217	0.5652	0.561	0.1778	0.2	0.4783	0.4783	0.4773	0.4444	0.6559	0.7174	0.7174	0.7111	0.6957	0.5556	0.6044	0.5914	0.5778	0.6552	0.3882	0.6774	0.7174	0.4889	0.587	0.587	0.2174	0.5333	0.3478	0.2667	0.3556	0.587	0.2667	0.4889	0.4048	0.4839	0.5778	0.4444	0.587	0.587
B081	0.4667	0.4565	0.4565	0.3696	0.4565	0.3191	0.2727	0.5	0.4348	0.3404	0.3404	0.3191	0.3095	0.5652	0.587	0.7021	0.7021	0.5778	0.5652	0.3053	0.5319	0.5319	0.5435	0.4468	0.3261	0.2688	0.2842	0.3043	0.5281	0.5402	0.5579	0.5319	0.5	0.5106	0.5106	0.6383	0.3043	0.4894	0.7391	0.6087	0.2979	0.7174	0.6522	0.6977	0.4947	0.3913	0.4783	0.4043	0.4043
B082	0.6667	0.6739	0.6739	0.5435	0.6739	0.6809	0.6591	0.3043	0.6522	0.5319	0.5319	0.4255	0.4286	0.3043	0.3261	0.5106	0.5106	0.5333	0.5435	0.5579	0.6383	0.6383	0.6522	0.5957	0.587	0.6129	0.6211	0.6304	0.6404	0.4023	0.6421	0.6383	0.6304	0.5745	0.5745	0.3617	0.4783	0.2979	0.4348	0.4565	0.617	0.4348	0.5	0.4884	0.6211	0.6522	0.5	0.6383	0.6383
B083	0.6222	0.6087	0.6087	0.5217	0.6087	0.5957	0.5682	0.5217	0.413	0.5319	0.5319	0.4681	0.4762	0.4565	0.4783	0.5106	0.5106	0.5556	0.5217	0.4316	0.5532	0.5532	0.5435	0.4681	0.5	0.5054	0.5158	0.5435	0.5281	0.4713	0.5579	0.5532	0.5652	0.5745	0.5745	0.5745	0.4783	0.5106	0.5652	0.4565	0.5319	0.5652	0.5	0.4884	0.5789	0.5435	0.5217	0.5532	0.5532
B084	0.5227	0.5111	0.5111	0.4667	0.5111	0.6304	0.5581	0.4	0.4667	0.4783	0.4783	0.4565	0.4146	0.5333	0.5556	0.4565	0.4565	0.5455	0.5333	0.3548	0.5217	0.5217	0.5111	0.4783	0.4889	0.4945	0.5054	0.5333	0.5281	0.5059	0.5269	0.5217	0.4444	0.4348	0.4348	0.587	0.5333	0.3913	0.7333	0.6222	0.5217	0.7111	0.4889	0.4048	0.4624	0.4667	0.5111	0.4783	0.4783
B085	0.6222	0.6087	0.6087	0.5652	0.6087	0.6809	0.6136	0.3478	0.5	0.5319	0.5319	0.383	0.381	0.4783	0.5217	0.5106	0.5106	0.4444	0.4348	0.4105	0.5532	0.5532	0.5435	0.5106	0.5217	0.5269	0.5368	0.5435	0.5506	0.5632	0.5579	0.5532	0.5652	0.4468	0.4468	0.4468	0.5	0.3404	0.587	0.5	0.5319	0.5652	0.5217	0.4419	0.5579	0.4348	0.4783	0.4255	0.4255
B086	0.573	0.5824	0.5824	0.5385	0.5824	0.6989	0.6552	0.1209	0.7143	0.5699	0.5699	0.5054	0.4699	0.3626	0.3626	0.3548	0.3548	0.4157	0.4286	0.5745	0.6774	0.6774	0.6923	0.6774	0.5824	0.6304	0.617	0.6264	0.6444	0.4186	0.6383	0.6774	0.4286	0.5269	0.5269	0.3333	0.5824	0.1398	0.4066	0.4286	0.6129	0.4066	0.3556	0.3412	0.4468	0.5385	0.3626	0.5484	0.5484
B087	0.6044	0.5914	0.5914	0.4624	0.5914	0.4105	0.3933	0.5269	0.5484	0.6211	0.6211	0.6	0.6	0.5484	0.5699	0.6632	0.6632	0.6264	0.6129	0.3125	0.3263	0.3263	0.3333	0.5368	0.4839	0.4681	0.4792	0.5054	0.3333	0.5455	0.3542	0.3263	0.6344	0.5158	0.5158	0.5368	0.3333	0.5158	0.5269	0.4194	0.4947	0.5054	0.6774	0.6512	0.625	0.3333	0.4194	0.3474	0.3474
B088	0.5455	0.5333	0.5333	0.4444	0.5333	0.587	0.5116	0.4667	0.4444	0.6304	0.6304	0.4348	0.4634	0.4889	0.5111	0.4348	0.4348	0.6818	0.6667	0.4624	0.4565	0.4565	0.4667	0.4783	0.5111	0.5165	0.5269	0.5333	0.4023	0.3793	0.4624	0.4565	0.6667	0.413	0.413	0.5217	0.4783	0.4565	0.5652	0.5333	0.5217	0.5556	0.4444	0.3976	0.6559	0.6	0.3778	0.587	0.587
B089	0.6444	0.6304	0.6304	0.6304	0.6304	0.5106	0.5	0.6087	0.4783	0.5745	0.5745	0.4681	0.4762	0.4783	0.5	0.5532	0.5532	0.3778	0.3913	0.5158	0.5957	0.5957	0.587	0.4255	0.4348	0.4194	0.4105	0.413	0.5955	0.5862	0.5789	0.5957	0.6304	0.4894	0.4894	0.4894	0.4348	0.5957	0.4783	0.5	0.4043	0.4783	0.5	0.5581	0.6	0.5652	0.587	0.5532	0.5532
B090	0.4444	0.4565	0.4565	0.3696	0.4565	0.5319	0.5	0.5	0.3478	0.2553	0.2553	0.234	0.2143	0.5217	0.5435	0.5745	0.5745	0.5333	0.5217	0.6	0.6596	0.6596	0.6522	0.3617	0.4783	0.4624	0.4737	0.4783	0.6404	0.4483	0.6632	0.6596	0.3478	0.5106	0.5106	0.5532	0.5435	0.4894	0.587	0.5652	0.4681	0.587	0.5435	0.5581	0.3474	0.6087	0.4783	0.617	0.617
B091	0.3778	0.3913	0.3913	0.4348	0.3913	0.5532	0.5	0.4783	0.3261	0.234	0.234	0.2553	0.2381	0.5435	0.5652	0.5532	0.5532	0.5556	0.5435	0.4526	0.5957	0.5957	0.587	0.3404	0.4348	0.3978	0.4105	0.413	0.573	0.4943	0.6	0.5957	0.3913	0.4468	0.4468	0.5745	0.3913	0.4681	0.6957	0.6304	0.4043	0.6957	0.5217	0.5349	0.3895	0.5435	0.5	0.5532	0.5532
B092	0.4157	0.4286	0.4286	0.3407	0.4286	0.5699	0.5402	0.4286	0.4066	0.2258	0.2258	0.1828	0.1807	0.4945	0.5165	0.5914	0.5914	0.4831	0.5165	0.5106	0.6774	0.6774	0.6703	0.4194	0.5165	0.4565	0.4681	0.4945	0.6364	0.5349	0.6809	0.6774	0.4066	0.5054	0.5054	0.5054	0.4725	0.4194	0.6264	0.5604	0.4839	0.6264	0.5604	0.5765	0.383	0.5824	0.5385	0.5914	0.5914
B093	0.4667	0.4565	0.4565	0.413	0.4565	0.234	0.25	0.587	0.3478	0.383	0.383	0.4043	0.4048	0.6087	0.6304	0.7021	0.7021	0.6222	0.6087	0.2842	0.4894	0.4894	0.5	0.3617	0.2391	0.1828	0.2	0.2174	0.4831	0.5632	0.5158	0.4894	0.587	0.5106	0.5106	0.6809	0.2609	0.5745	0.6957	0.5652	0.2128	0.6739	0.6522	0.6977	0.5789	0.3478	0.5217	0.3617	0.3617
B094	0.5455	0.5556	0.5556	0.3778	0.5556	0.5217	0.5581	0.4	0.5333	0.2609	0.2609	0.3261	0.3415	0.3556	0.3556	0.587	0.587	0.4545	0.4444	0.6344	0.6087	0.6087	0.6	0.5	0.5111	0.5165	0.5054	0.4889	0.6092	0.5862	0.5699	0.6087	0.3556	0.5652	0.5652	0.413	0.413	0.3913	0.5	0.4667	0.5	0.4889	0.5333	0.5663	0.3548	0.5111	0.5556	0.5217	0.5217
B095	0.6222	0.6087	0.6087	0.5652	0.6087	0.5106	0.4545	0.5217	0.4348	0.4468	0.4468	0.383	0.3333	0.413	0.4348	0.5532	0.5532	0.6444	0.6304	0.3684	0.5532	0.5532	0.5435	0.4255	0.3478	0.3548	0.3684	0.3696	0.573	0.4023	0.5579	0.5532	0.5	0.4894	0.4894	0.4468	0.3696	0.5106	0.587	0.587	0.3617	0.5652	0.5652	0.5116	0.4737	0.4783	0.587	0.4681	0.4681
B096	0.4667	0.4565	0.4565	0.587	0.4565	0.4255	0.3864	0.6739	0.4783	0.617	0.617	0.6383	0.6429	0.5435	0.5435	0.4255	0.4255	0.3778	0.3913	0.4947	0.4255	0.4255	0.413	0.4681	0.5	0.5054	0.4947	0.4783	0.4382	0.4943	0.4105	0.4255	0.4348	0.4468	0.4468	0.5319	0.6739	0.6809	0.4565	0.5217	0.4894	0.4565	0.3913	0.4419	0.4526	0.5652	0.5217	0.5532	0.5532
B097	0.5165	0.5269	0.5269	0.5269	0.5269	0.5158	0.5056	0.5269	0.4194	0.3474	0.3474	0.4526	0.4588	0.2903	0.2903	0.5789	0.5789	0.4725	0.4839	0.5625	0.7684	0.7684	0.7634	0.4526	0.4624	0.4255	0.4375	0.4624	0.7111	0.3333	0.7708	0.7684	0.4409	0.4737	0.4737	0.2842	0.6304	0.5158	0.413	0.4624	0.4526	0.3978	0.5484	0.5632	0.4375	0.6989	0.5699	0.6842	0.6842
B098	0.5333	0.5217	0.5217	0.4783	0.5217	0.617	0.6818	0.413	0.6739	0.5106	0.5106	0.4043	0.381	0.3913	0.4348	0.5319	0.5319	0.2444	0.2609	0.6211	0.6596	0.6596	0.6522	0.617	0.5652	0.5699	0.5579	0.5435	0.6404	0.5862	0.6421	0.6596	0.4348	0.5532	0.5532	0.4681	0.5	0.4043	0.5435	0.5435	0.5532	0.5435	0.5	0.5116	0.4316	0.587	0.5217	0.5745	0.5745
B099	0.5824	0.5699	0.5699	0.5269	0.5699	0.4839	0.4943	0.4945	0.5385	0.5054	0.5054	0.5484	0.5854	0.3548	0.3763	0.5914	0.5914	0.3933	0.3846	0.4681	0.5269	0.5269	0.5165	0.5699	0.4725	0.4565	0.4468	0.4505	0.4318	0.4884	0.5106	0.5269	0.6264	0.5054	0.5054	0.3333	0.3626	0.4839	0.4286	0.3407	0.4624	0.4066	0.5604	0.5632	0.6383	0.4725	0.4945	0.4624	0.4624
B100	0.6667	0.6739	0.6739	0.6304	0.6739	0.6304	0.5581	0.4	0.6	0.7391	0.7391	0.6957	0.7317	0.3478	0.3261	0.3478	0.3478	0.4773	0.4667	0.5484	0.5	0.5	0.4889	0.587	0.5778	0.6264	0.6129	0.6222	0.4713	0.3882	0.4839	0.5	0.6	0.4348	0.4348	0.3696	0.6222	0.3913	0.3333	0.3556	0.6087	0.3111	0.3556	0.3488	0.6129	0.6444	0.3778	0.6304	0.6304
B101	0.5556	0.5435	0.5435	0.587	0.5435	0.6809	0.7273	0.4348	0.587	0.5745	0.5745	0.5957	0.5952	0.5	0.5435	0.5106	0.5106	0.2444	0.2609	0.4737	0.4681	0.4681	0.4565	0.5957	0.6304	0.6344	0.6211	0.6087	0.4157	0.6092	0.4526	0.4681	0.5652	0.4894	0.4894	0.4468	0.4783	0.4255	0.4783	0.3913	0.617	0.4783	0.5	0.4884	0.5789	0.4348	0.4348	0.4255	0.4255
B102	0.5333	0.5435	0.5435	0.4565	0.5435	0.7234	0.7045	0.3261	0.5435	0.6596	0.6596	0.4681	0.4762	0.5435	0.5435	0.1277	0.1277	0.5556	0.5652	0.5368	0.5532	0.5532	0.5435	0.5957	0.6739	0.6989	0.7053	0.7174	0.5056	0.4713	0.5579	0.5532	0.4783	0.3191	0.3191	0.5319	0.7826	0.3404	0.4783	0.4348	0.7021	0.5	0.1522	0.1163	0.4947	0.6087	0.3043	0.5957	0.5957
B103	0.6222	0.6304	0.6304	0.5	0.6304	0.7234	0.7045	0.2174	0.6739	0.5319	0.5319	0.4255	0.4048	0.3913	0.413	0.4255	0.4255	0.4	0.413	0.4947	0.5957	0.5957	0.6087	0.6809	0.6304	0.6559	0.6632	0.6739	0.5955	0.5172	0.6	0.5957	0.587	0.5319	0.5319	0.4894	0.5217	0.2128	0.5217	0.4783	0.6596	0.5217	0.4348	0.3953	0.5789	0.5217	0.4565	0.5106	0.5106
B104	0.6222	0.6087	0.6087	0.5217	0.6087	0.6809	0.6591	0.4348	0.4565	0.4468	0.4468	0.2979	0.2857	0.4348	0.4783	0.4681	0.4681	0.4889	0.4783	0.4947	0.6383	0.6383	0.6304	0.5106	0.5	0.5269	0.5368	0.5435	0.618	0.5172	0.6421	0.6383	0.5	0.4894	0.4894	0.5319	0.5652	0.4255	0.6087	0.587	0.5319	0.6087	0.4783	0.3953	0.4947	0.5217	0.4783	0.5106	0.5106
B105	0.5778	0.5652	0.5652	0.5217	0.5652	0.5745	0.6136	0.5	0.6087	0.7234	0.7234	0.6596	0.7143	0.5	0.5217	0.4468	0.4468	0.3111	0.3261	0.5368	0.4468	0.4468	0.4348	0.617	0.6522	0.6559	0.6421	0.6304	0.3933	0.6092	0.4316	0.4468	0.587	0.4255	0.4255	0.4681	0.587	0.4894	0.3696	0.2826	0.6383	0.3696	0.413	0.4651	0.6	0.5435	0.3261	0.5319	0.5319
B106	0.5778	0.5652	0.5652	0.4348	0.5652	0.617	0.6818	0.4783	0.6087	0.6383	0.6383	0.4894	0.5	0.413	0.4348	0.4894	0.4894	0.2667	0.2826	0.5368	0.5745	0.5745	0.5652	0.6596	0.6957	0.6989	0.6842	0.6739	0.5056	0.5172	0.5579	0.5745	0.4783	0.5532	0.5532	0.5106	0.6304	0.4894	0.413	0.413	0.6809	0.4348	0.4565	0.4884	0.4737	0.5435	0.4565	0.5319	0.5319
B107	0.6889	0.6957	0.6957	0.6522	0.6957	0.5319	0.6136	0.4783	0.6304	0.6383	0.6383	0.7021	0.7143	0.1957	0.1739	0.4894	0.4894	0.4667	0.4783	0.6632	0.5319	0.5319	0.5217	0.617	0.6087	0.6559	0.6421	0.6304	0.5056	0.3333	0.4947	0.5319	0.6087	0.5957	0.5957	0.1277	0.5217	0.4894	0	0.1304	0.6383	0	0.4783	0.4884	0.6	0.5435	0.6304	0.5319	0.5319
B108	0.6	0.6087	0.6087	0.6087	0.6087	0.5957	0.6364	0.2826	0.6522	0.4894	0.4894	0.5532	0.5476	0.3478	0.3913	0.383	0.383	0.5111	0.4783	0.5789	0.5532	0.5532	0.5435	0.6383	0.5435	0.5914	0.5789	0.5652	0.5281	0.5172	0.5158	0.5532	0.5217	0.4468	0.4468	0.4043	0.413	0.2979	0.4565	0.4565	0.5745	0.4565	0.3913	0.3256	0.5368	0.4565	0.413	0.4681	0.4681
B109	0.6222	0.6304	0.6304	0.5	0.6304	0.8085	0.7955	0	0.7609	0.5745	0.5745	0.4681	0.4524	0.3913	0.413	0.383	0.383	0.4	0.413	0.5789	0.6383	0.6383	0.6522	0.7234	0.6304	0.6774	0.6632	0.6739	0.618	0.5172	0.6	0.6383	0.5217	0.5319	0.5319	0.3617	0.5	0	0.5	0.3913	0.6596	0.4783	0.413	0.3488	0.5368	0.5	0.3261	0.5106	0.5106
B110	0.6154	0.625	0.625	0.575	0.625	0.7073	0.6842	0.1463	0.7317	0.561	0.561	0.561	0.5278	0.325	0.325	0.4146	0.4146	0.3846	0.4	0.5904	0.6585	0.6585	0.675	0.6829	0.6	0.6543	0.6386	0.6341	0.6543	0.4133	0.6145	0.6585	0.425	0.561	0.561	0.3171	0.55	0.1463	0.4	0.425	0.6341	0.3902	0.4177	0.4054	0.4458	0.55	0.375	0.561	0.561
B111	0.5111	0.5	0.5	0.5	0.5	0.6383	0.5455	0.4783	0.5	0.5745	0.5745	0.4255	0.4524	0.5217	0.5435	0.383	0.383	0.3778	0.3913	0.5789	0.6383	0.6383	0.6304	0.4681	0.5435	0.5484	0.5368	0.5435	0.5955	0.4713	0.6	0.6383	0.5	0.4043	0.4043	0.4894	0.6957	0.4681	0.4783	0.4348	0.5319	0.4783	0.3696	0.3953	0.4947	0.7391	0.3696	0.7234	0.7234
B112	0.4	0.3913	0.3913	0.4783	0.3913	0.2979	0.2727	0.7826	0	0.3617	0.3617	0.4255	0.4286	0.6304	0.6087	0.5106	0.5106	0.6667	0.6522	0.4737	0.5106	0.5106	0.5	0.0426	0.2174	0.1828	0.2	0.1957	0.4831	0.4253	0.5158	0.5106	0.4348	0.3617	0.3617	0.617	0.5217	0.766	0.6087	0.6739	0.1915	0.6087	0.4783	0.5349	0.4316	0.5435	0.6087	0.5532	0.5532
B113	0.4889	0.4783	0.4783	0.5652	0.4783	0.4255	0.3864	0.587	0.4783	0.7447	0.7447	0.6383	0.6429	0.5435	0.5652	0.4255	0.4255	0.5111	0.4783	0.4737	0.4255	0.4255	0.4348	0.4681	0.4783	0.4624	0.4526	0.4565	0.3708	0.3793	0.4105	0.4255	0.5652	0.3617	0.3617	0.5745	0.6087	0.5957	0.4348	0.5217	0.4468	0.4565	0.3913	0.4186	0.5579	0.5217	0.3478	0.5106	0.5106
B114	0.5476	0.5349	0.5349	0.5581	0.5349	0.4091	0.3659	0.5581	0.4186	0.7273	0.7273	0.6136	0.6154	0.6364	0.6279	0.4091	0.4091	0.5476	0.5581	0.4831	0.5	0.5	0.5116	0.4318	0.4651	0.4483	0.4382	0.4419	0.4699	0.4074	0.4831	0.5	0.5349	0.4318	0.4318	0.5909	0.6047	0.5682	0.4419	0.4651	0.4318	0.4651	0.3721	0.45	0.5281	0.5349	0.3256	0.5455	0.5455
B115	0.4884	0.4773	0.4773	0.4318	0.4773	0.3556	0.3333	0.5402	0.4545	0.5778	0.5778	0.5778	0.55	0.4545	0.4318	0.5556	0.5556	0.5294	0.5455	0.4	0.4	0.4	0.4091	0.4889	0.4773	0.4607	0.4725	0.4773	0.3793	0.3735	0.4286	0.4	0.5	0.5333	0.5333	0.4667	0.4318	0.5333	0.4091	0.4318	0.4889	0.4023	0.5682	0.5854	0.4945	0.3864	0.5227	0.4	0.4
B116	0.5135	0.5135	0.5135	0.4595	0.5135	0.4595	0.5135	0.4286	0.5676	0.5676	0.5676	0.4595	0.4595	0.2308	0.2973	0.5135	0.5135	0.3514	0.3514	0.4595	0.2973	0.2973	0.2571	0.5135	0.6	0.6	0.5676	0.5429	0.2778	0.4706	0.2432	0.2973	0.4595	0.6216	0.6216	0.2973	0.3514	0.4595	0.1892	0.2432	0.5676	0.2	0.4872	0.4857	0.4211	0.2973	0.6216	0.2973	0.2973
B118	0.5814	0.5909	0.5909	0.4773	0.5909	0.7778	0.75	0.0455	0.7727	0.5556	0.5556	0.5111	0.5	0.3636	0.3864	0.4444	0.4444	0.4186	0.4318	0.5333	0.5778	0.5778	0.5909	0.7333	0.6591	0.6818	0.6703	0.7045	0.5402	0.5181	0.5604	0.5778	0.5455	0.5556	0.5556	0.3111	0.4318	0.0444	0.4545	0.3182	0.6889	0.4318	0.4773	0.4146	0.5604	0.4773	0.3409	0.4889	0.4889
B119	0.4889	0.4783	0.4783	0.5652	0.4783	0.6596	0.7045	0.413	0.6957	0.5532	0.5532	0.5319	0.5238	0.4565	0.4783	0.4468	0.4468	0.0667	0.087	0.6421	0.5745	0.5745	0.5652	0.6596	0.6522	0.6989	0.6842	0.6739	0.5506	0.5862	0.5579	0.5745	0.4348	0.5106	0.5106	0.4255	0.587	0.4043	0.3696	0.413	0.6809	0.3696	0.4348	0.4651	0.4316	0.587	0.5217	0.5745	0.5745
B120	0.4545	0.4444	0.4444	0.5778	0.4444	0.413	0.4419	0.6444	0.4222	0.6087	0.6087	0.6739	0.7073	0.5111	0.5111	0.3913	0.3913	0.4773	0.4889	0.5484	0.4565	0.4565	0.4444	0.413	0.4667	0.4624	0.4624	0.4444	0.4023	0.4118	0.4409	0.4565	0.4667	0.3913	0.3913	0.413	0.6444	0.6522	0.3333	0.4	0.4565	0.3333	0.3778	0.4048	0.4839	0.6	0.4444	0.587	0.587
B121	0.4889	0.4783	0.4783	0.5652	0.4783	0.4468	0.4773	0.6087	0.4565	0.6383	0.6383	0.6596	0.6905	0.4783	0.4783	0.3617	0.3617	0.4889	0.5	0.5789	0.4894	0.4894	0.4783	0.4468	0.4783	0.4839	0.4737	0.4565	0.4382	0.3793	0.4526	0.4894	0.4565	0.4255	0.4255	0.4255	0.6522	0.617	0.3478	0.413	0.4681	0.3478	0.3478	0.3721	0.4737	0.6304	0.413	0.617	0.617
B122	0.5	0.4889	0.4889	0.3111	0.4889	0.4348	0.4419	0.4667	0.3778	0.3261	0.3261	0.2826	0.2683	0.4889	0.4889	0.7174	0.7174	0.6136	0.6	0.4624	0.5652	0.5652	0.5778	0.3261	0.3778	0.3407	0.3548	0.3478	0.5402	0.3882	0.5699	0.5652	0.4222	0.5652	0.5652	0.5	0.3778	0.4565	0.6444	0.6444	0.3478	0.6222	0.6889	0.6905	0.3978	0.5111	0.5778	0.5217	0.5217
B123	0.5581	0.5682	0.5682	0.4545	0.5682	0.5778	0.6667	0.4091	0.4773	0.3556	0.3556	0.3778	0.375	0.4253	0.4318	0.4222	0.4222	0.5581	0.5227	0.6044	0.5556	0.5556	0.5455	0.4444	0.4773	0.4945	0.4945	0.4773	0.5765	0.494	0.5385	0.5556	0.4091	0.5111	0.5111	0.4444	0.4545	0.4	0.5227	0.4545	0.4889	0.5227	0.4318	0.4074	0.4066	0.4773	0.5227	0.4667	0.4667
B124	0.5952	0.5814	0.5814	0.4884	0.5814	0.6364	0.6341	0.5116	0.5349	0.5455	0.5455	0.3864	0.3846	0.4884	0.4884	0.6136	0.6136	0.3571	0.3721	0.5056	0.4545	0.4545	0.4419	0.5227	0.6364	0.618	0.618	0.6136	0.4458	0.5802	0.4607	0.4545	0.4651	0.6364	0.6364	0.4773	0.5349	0.5227	0.4651	0.5116	0.6136	0.4884	0.5814	0.6	0.4545	0.4419	0.5349	0.4545	0.4545
B125	0.6	0.6087	0.6087	0.6087	0.6087	0.5957	0.6364	0.2826	0.6522	0.4894	0.4894	0.5532	0.5476	0.3478	0.3913	0.383	0.383	0.5111	0.4783	0.5789	0.5532	0.5532	0.5435	0.6383	0.5435	0.5914	0.5789	0.5652	0.5281	0.5172	0.5158	0.5532	0.5217	0.4468	0.4468	0.4043	0.413	0.2979	0.4565	0.4565	0.5745	0.4565	0.3913	0.3256	0.5368	0.4565	0.413	0.4681	0.4681
B127	0.5455	0.5455	0.5455	0.3182	0.5455	0.4444	0.4186	0.5	0.3864	0.2667	0.2667	0.2444	0.275	0.5227	0.5227	0.6667	0.6667	0.5814	0.5682	0.5385	0.5778	0.5778	0.5682	0.3333	0.4318	0.3708	0.3846	0.4091	0.5765	0.5422	0.5824	0.5778	0.4091	0.5111	0.5111	0.5333	0.4091	0.4889	0.6136	0.5909	0.4	0.6136	0.6364	0.6585	0.3846	0.5227	0.5682	0.5333	0.5333
B128	0.4667	0.4783	0.4783	0.3913	0.4783	0.5957	0.5909	0.5217	0.413	0.234	0.234	0.2979	0.3095	0.5435	0.5652	0.6383	0.6383	0.4444	0.4348	0.4947	0.5532	0.5532	0.5435	0.4681	0.6087	0.5484	0.5579	0.5652	0.5281	0.6552	0.5579	0.5532	0.413	0.5319	0.5319	0.5319	0.4348	0.5106	0.6522	0.587	0.5745	0.6522	0.6087	0.5814	0.3895	0.4565	0.5217	0.4681	0.4681
B129	0.4667	0.4783	0.4783	0.3913	0.4783	0.5957	0.5909	0.5217	0.413	0.234	0.234	0.2979	0.3095	0.5435	0.5652	0.6383	0.6383	0.4444	0.4348	0.4947	0.5532	0.5532	0.5435	0.4681	0.6087	0.5484	0.5579	0.5652	0.5281	0.6552	0.5579	0.5532	0.413	0.5319	0.5319	0.5319	0.4348	0.5106	0.6522	0.587	0.5745	0.6522	0.6087	0.5814	0.3895	0.4565	0.5217	0.4681	0.4681
B131	0.4433	0.4545	0.4545	0.3939	0.4545	0.5248	0.4737	0.5152	0.2929	0.2475	0.2475	0.2673	0.2667	0.5152	0.5354	0.5644	0.5644	0.4845	0.4747	0.4118	0.5446	0.5446	0.5354	0.3465	0.4747	0.42	0.4314	0.449	0.5	0.5106	0.549	0.5446	0.3939	0.4851	0.4851	0.5644	0.4343	0.505	0.6364	0.5758	0.4455	0.6364	0.5354	0.5054	0.3725	0.4545	0.5152	0.4653	0.4653
B132	0.5	0.5111	0.5111	0.4222	0.5111	0.587	0.5814	0.5333	0.4	0.2609	0.2609	0.3261	0.3415	0.5556	0.5778	0.6957	0.6957	0.4091	0.4	0.5269	0.5435	0.5435	0.5333	0.413	0.6	0.5385	0.5484	0.5556	0.5402	0.6471	0.5484	0.5435	0.4	0.587	0.587	0.5435	0.4667	0.5217	0.6222	0.5556	0.5652	0.6222	0.6667	0.6429	0.3763	0.4444	0.5778	0.4565	0.4565
B133	0.3864	0.4	0.4	0.4	0.4	0.5217	0.4884	0.5111	0.3333	0.1957	0.1957	0.2609	0.2439	0.5556	0.5556	0.5652	0.5652	0.5455	0.5333	0.4624	0.6304	0.6304	0.6222	0.3478	0.4444	0.3846	0.3978	0.4222	0.6092	0.5294	0.6344	0.6304	0.3778	0.4565	0.4565	0.5652	0.4222	0.5	0.6889	0.6222	0.413	0.6889	0.5333	0.5476	0.3548	0.5333	0.6	0.5435	0.5435
B134	0.3636	0.3778	0.3778	0.4	0.3778	0.5217	0.4651	0.5111	0.3556	0.2609	0.2609	0.2826	0.2683	0.5652	0.5778	0.5435	0.5435	0.5682	0.6	0.4194	0.6304	0.6304	0.6222	0.3696	0.4444	0.3846	0.3978	0.4222	0.6092	0.5294	0.6344	0.6304	0.4	0.4565	0.4565	0.5652	0.4222	0.5	0.6889	0.5778	0.413	0.6889	0.5111	0.5714	0.3978	0.5778	0.5556	0.587	0.587
B135	0.4524	0.4419	0.4419	0.4651	0.4419	0.5455	0.5116	0.5349	0.3721	0.2727	0.2727	0.3636	0.359	0.5349	0.5349	0.5227	0.5227	0.5	0.4884	0.4773	0.6591	0.6591	0.6512	0.3864	0.4186	0.4023	0.3933	0.4186	0.6429	0.4321	0.618	0.6591	0.4419	0.5	0.5	0.5455	0.4186	0.5227	0.6744	0.6047	0.4091	0.6744	0.4884	0.5	0.4382	0.6512	0.5116	0.6591	0.6591
B136	0.5349	0.5227	0.5227	0.5227	0.5227	0.6444	0.5682	0.5455	0.4545	0.4222	0.4222	0.3111	0.325	0.5	0.5455	0.6667	0.6667	0.3488	0.3182	0.4444	0.6	0.6	0.5909	0.4667	0.5455	0.5056	0.5165	0.5455	0.5402	0.5181	0.6264	0.6	0.5227	0.6	0.6	0.5111	0.5455	0.5333	0.5909	0.5227	0.5333	0.5909	0.6364	0.6098	0.5165	0.5455	0.5227	0.5333	0.5333
B137	0.4889	0.5	0.5	0.4565	0.5	0.5532	0.5	0.5217	0.3696	0.234	0.234	0.2979	0.2619	0.5435	0.5435	0.5532	0.5532	0.5556	0.587	0.4105	0.5957	0.5957	0.587	0.383	0.413	0.4194	0.4316	0.4565	0.5955	0.4943	0.6	0.5957	0.4565	0.5745	0.5745	0.5319	0.3913	0.5106	0.6087	0.5435	0.4468	0.6087	0.5435	0.5581	0.4526	0.5435	0.6304	0.5532	0.5532
B138	0.4889	0.4783	0.4783	0.5652	0.4783	0.4255	0.3864	0.587	0.4783	0.7447	0.7447	0.6383	0.6429	0.5435	0.5652	0.4255	0.4255	0.5111	0.4783	0.4737	0.4255	0.4255	0.4348	0.4681	0.4783	0.4624	0.4526	0.4565	0.3708	0.3793	0.4105	0.4255	0.5652	0.3617	0.3617	0.5745	0.6087	0.5957	0.4348	0.5217	0.4468	0.4565	0.3913	0.4186	0.5579	0.5217	0.3478	0.5106	0.5106
B139	0.4889	0.4783	0.4783	0.5652	0.4783	0.4255	0.3864	0.587	0.4783	0.7447	0.7447	0.6383	0.6429	0.5435	0.5652	0.4255	0.4255	0.5111	0.4783	0.4737	0.4255	0.4255	0.4348	0.4681	0.4783	0.4624	0.4526	0.4565	0.3708	0.3793	0.4105	0.4255	0.5652	0.3617	0.3617	0.5745	0.6087	0.5957	0.4348	0.5217	0.4468	0.4565	0.3913	0.4186	0.5579	0.5217	0.3478	0.5106	0.5106
B140	0.561	0.5714	0.5714	0.4048	0.5714	0.3953	0.4634	0.5	0.4286	0.3721	0.3721	0.4186	0.4359	0.4048	0.4286	0.6512	0.6512	0.6341	0.619	0.5402	0.4419	0.4419	0.4524	0.4186	0.4048	0.3647	0.3793	0.381	0.4568	0.4872	0.4713	0.4419	0.4286	0.5581	0.5581	0.4419	0.381	0.4884	0.5	0.5	0.3953	0.5	0.6512	0.6154	0.4253	0.3571	0.5	0.3721	0.3721
B141	0.4889	0.5	0.5	0.413	0.5	0.5745	0.5227	0.5	0.3913	0.2553	0.2553	0.234	0.2143	0.4783	0.5	0.6596	0.6596	0.5556	0.5217	0.5158	0.6596	0.6596	0.6522	0.4043	0.5	0.4409	0.4526	0.4783	0.6404	0.4943	0.6632	0.6596	0.4348	0.5957	0.5957	0.5106	0.4565	0.4894	0.6304	0.5652	0.4681	0.6304	0.6304	0.6279	0.4105	0.5652	0.5217	0.5745	0.5745
B142	0.4889	0.5	0.5	0.413	0.5	0.5745	0.5227	0.5	0.3913	0.2553	0.2553	0.234	0.2143	0.4783	0.5	0.6596	0.6596	0.5556	0.5217	0.5158	0.6596	0.6596	0.6522	0.4043	0.5	0.4409	0.4526	0.4783	0.6404	0.4943	0.6632	0.6596	0.4348	0.5957	0.5957	0.5106	0.4565	0.4894	0.6304	0.5652	0.4681	0.6304	0.6304	0.6279	0.4105	0.5652	0.5217	0.5745	0.5745
B143	0.4318	0.4444	0.4444	0.4	0.4444	0.5652	0.5349	0.4667	0.3778	0.2391	0.2391	0.2609	0.2439	0.5111	0.5111	0.5	0.5	0.5682	0.5333	0.5054	0.6957	0.6957	0.6889	0.3913	0.4667	0.4194	0.4194	0.4444	0.6782	0.4588	0.6774	0.6957	0.3778	0.5	0.5	0.5652	0.4667	0.4565	0.6889	0.6222	0.4348	0.6889	0.4667	0.4762	0.3548	0.6	0.5333	0.6087	0.6087
B144	0.4222	0.4348	0.4348	0.3478	0.4348	0.5106	0.4773	0.5217	0.3261	0.1915	0.1915	0.2128	0.1905	0.5652	0.5652	0.5532	0.5532	0.6	0.587	0.4526	0.6383	0.6383	0.6304	0.3404	0.4348	0.3763	0.3895	0.413	0.6404	0.5172	0.6421	0.6383	0.3696	0.4894	0.4894	0.617	0.4348	0.5106	0.7391	0.6739	0.4043	0.7391	0.5217	0.5349	0.3474	0.5435	0.587	0.5532	0.5532
B145	0.587	0.5745	0.5745	0.6596	0.5745	0.7083	0.6222	0.4468	0.5319	0.4792	0.4792	0.4375	0.4651	0.3404	0.3617	0.5417	0.5417	0.2391	0.2553	0.6289	0.6875	0.6875	0.6809	0.5208	0.5957	0.5789	0.567	0.5957	0.6703	0.4831	0.6495	0.6875	0.5106	0.5208	0.5208	0.3542	0.5957	0.4375	0.4255	0.5106	0.5833	0.4255	0.4894	0.5227	0.5052	0.6989	0.5319	0.6875	0.6875
B146	0.4884	0.5	0.5	0.6364	0.5	0.6889	0.619	0.4773	0.4773	0.3556	0.3556	0.4	0.425	0.3636	0.3864	0.5111	0.5111	0.2791	0.3182	0.6044	0.7333	0.7333	0.7273	0.5333	0.5909	0.5824	0.5824	0.5778	0.7176	0.5904	0.7143	0.7333	0.4545	0.4667	0.4667	0.4222	0.5909	0.4667	0.5	0.5682	0.5778	0.5	0.4545	0.4878	0.4505	0.6818	0.5227	0.6889	0.6889
B147	0.5778	0.5652	0.5652	0.6957	0.5652	0.7021	0.6136	0.4565	0.5	0.4681	0.4681	0.4468	0.4762	0.3696	0.3913	0.5319	0.5319	0.2667	0.2826	0.6421	0.7021	0.7021	0.6957	0.4894	0.5652	0.5699	0.5579	0.5652	0.7079	0.5172	0.6632	0.7021	0.5217	0.5106	0.5106	0.383	0.587	0.4468	0.4565	0.5652	0.5532	0.4565	0.4783	0.5116	0.5158	0.6957	0.5435	0.7021	0.7021
B148	0.5	0.5111	0.5111	0.3778	0.5111	0.587	0.5349	0.4667	0.3778	0.2826	0.2826	0.1739	0.1707	0.4889	0.4889	0.6087	0.6087	0.5227	0.5556	0.4839	0.6739	0.6739	0.6667	0.3913	0.4667	0.4286	0.4409	0.4444	0.6552	0.5172	0.6774	0.6739	0.4222	0.5435	0.5435	0.4783	0.4783	0.4565	0.6087	0.5778	0.4348	0.6	0.5778	0.6145	0.3978	0.6222	0.5333	0.6304	0.6304
B149	0.4667	0.4783	0.4783	0.3913	0.4783	0.617	0.5682	0.4565	0.3913	0.2979	0.2979	0.1915	0.1905	0.4783	0.4783	0.5745	0.5745	0.4889	0.5217	0.5158	0.7021	0.7021	0.6957	0.4043	0.5	0.4624	0.4737	0.4783	0.6629	0.4943	0.7053	0.7021	0.3913	0.5106	0.5106	0.4681	0.5	0.4468	0.587	0.5652	0.4681	0.587	0.5435	0.5814	0.3684	0.6522	0.5217	0.6596	0.6596
B150	0.4444	0.4565	0.4565	0.4565	0.4565	0.6383	0.5909	0.4348	0.4565	0.2766	0.2766	0.2128	0.2143	0.4565	0.5	0.5957	0.5957	0.4222	0.4565	0.5368	0.7234	0.7234	0.7174	0.4681	0.5	0.4839	0.4947	0.5	0.6854	0.5172	0.7263	0.7234	0.3696	0.5319	0.5319	0.4894	0.5217	0.4255	0.6087	0.587	0.4894	0.6087	0.5652	0.5814	0.3684	0.6739	0.4565	0.6809	0.6809
B151	0.4878	0.5	0.5	0.4286	0.5	0.6744	0.6047	0.4286	0.4048	0.2791	0.2791	0.2326	0.2368	0.4458	0.4524	0.5814	0.5814	0.4146	0.4524	0.5814	0.6977	0.6977	0.6905	0.4186	0.5476	0.5294	0.5402	0.5476	0.6386	0.5443	0.7011	0.6977	0.4048	0.5581	0.5581	0.4419	0.5	0.4186	0.5714	0.5476	0.5349	0.5714	0.5476	0.5844	0.4023	0.619	0.5238	0.6279	0.6279
B152	0.5814	0.5682	0.5682	0.5682	0.5682	0.5111	0.4318	0.5227	0.4545	0.5556	0.5556	0.4667	0.475	0.4545	0.4773	0.4222	0.4222	0.6047	0.5909	0.3556	0.4889	0.4889	0.4773	0.4444	0.4091	0.4157	0.4286	0.4318	0.4943	0.5181	0.4945	0.4889	0.5909	0.3556	0.3556	0.5333	0.4091	0.5111	0.6364	0.5909	0.4222	0.6136	0.4091	0.3902	0.5824	0.5455	0.5	0.5333	0.5333
B153	0.5682	0.5556	0.5556	0.5556	0.5556	0.5	0.4651	0.4444	0.4667	0.5217	0.5217	0.413	0.4146	0.4889	0.5111	0.413	0.413	0.5682	0.5556	0.3978	0.5217	0.5217	0.5111	0.4348	0.3778	0.3846	0.3978	0.4	0.5506	0.5294	0.5269	0.5217	0.5333	0.3478	0.3478	0.5435	0.4444	0.4348	0.6444	0.6	0.3913	0.6222	0.4	0.381	0.5269	0.5333	0.5333	0.5217	0.5217
B154	0.4444	0.4565	0.4565	0.3696	0.4565	0.5957	0.5682	0.4348	0.413	0.1915	0.1915	0.1702	0.1667	0.5217	0.5435	0.5957	0.5957	0.4667	0.5	0.5368	0.6809	0.6809	0.6739	0.4255	0.5	0.4624	0.4737	0.5	0.6629	0.5632	0.6842	0.6809	0.413	0.5745	0.5745	0.5319	0.4783	0.4255	0.6522	0.587	0.4894	0.6522	0.5652	0.5814	0.4105	0.587	0.5435	0.5957	0.5957
B155	0.4667	0.4783	0.4783	0.3478	0.4783	0.5745	0.5455	0.413	0.413	0.2128	0.2128	0.2128	0.2143	0.4783	0.4783	0.5532	0.5532	0.4667	0.5	0.5158	0.7021	0.7021	0.6957	0.4255	0.4783	0.4526	0.4526	0.4783	0.6629	0.4943	0.6842	0.7021	0.3913	0.5319	0.5319	0.4681	0.4783	0.4043	0.587	0.5217	0.4681	0.587	0.5217	0.5581	0.3895	0.6087	0.5217	0.617	0.617
B156	0.5111	0.5217	0.5217	0.5652	0.5217	0.5106	0.5	0.6087	0.1957	0.4468	0.4468	0.4681	0.4762	0.6087	0.6087	0.5106	0.5106	0.5778	0.5652	0.5579	0.5532	0.5532	0.5435	0.2128	0.4348	0.3978	0.4105	0.413	0.5281	0.5172	0.5579	0.5532	0.413	0.4043	0.4043	0.5745	0.6087	0.5957	0.5652	0.5435	0.4043	0.5652	0.4783	0.4884	0.3895	0.5435	0.5217	0.5532	0.5532
B157	0.5111	0.5	0.5	0.5	0.5	0.6383	0.5455	0.4783	0.5	0.5745	0.5745	0.4255	0.4524	0.5217	0.5435	0.383	0.383	0.3778	0.3913	0.5789	0.6383	0.6383	0.6304	0.4681	0.5435	0.5484	0.5368	0.5435	0.5955	0.4713	0.6	0.6383	0.5	0.4043	0.4043	0.4894	0.6957	0.4681	0.4783	0.4348	0.5319	0.4783	0.3696	0.3953	0.4947	0.7391	0.3696	0.7234	0.7234
B158	0.5625	0.551	0.551	0.4898	0.551	0.62	0.617	0.3265	0.551	0.5	0.5	0.4	0.4157	0.4898	0.5306	0.44	0.44	0.3542	0.3673	0.5248	0.56	0.56	0.551	0.5	0.4898	0.4747	0.4653	0.4898	0.5579	0.5484	0.5248	0.56	0.4694	0.44	0.44	0.48	0.4898	0.32	0.5306	0.4694	0.48	0.5306	0.4082	0.4348	0.4851	0.5464	0.3265	0.54	0.54
B159	0.4505	0.4409	0.4409	0.3978	0.4409	0.3263	0.2809	0.5699	0.4409	0.3263	0.3263	0.3895	0.4118	0.5269	0.5484	0.6632	0.6632	0.6264	0.5914	0.375	0.4316	0.4316	0.4194	0.3895	0.4194	0.3617	0.375	0.3978	0.4667	0.5227	0.4375	0.4316	0.4409	0.5158	0.5158	0.5579	0.3548	0.5789	0.6129	0.5699	0.3895	0.6129	0.6129	0.6552	0.4375	0.4409	0.5699	0.4526	0.4526
B160	0.5	0.4889	0.4889	0.5333	0.4889	0.6304	0.5349	0.5556	0.4222	0.4783	0.4783	0.4565	0.4878	0.5111	0.5111	0.4565	0.4565	0.3182	0.3333	0.5914	0.6087	0.6087	0.6	0.413	0.5333	0.5385	0.5269	0.5333	0.5862	0.4353	0.5699	0.6087	0.4	0.4783	0.4783	0.4565	0.6889	0.5435	0.4444	0.4889	0.5217	0.4444	0.4444	0.4884	0.3978	0.7111	0.4783	0.6957	0.6957
B161	0.5116	0.5	0.5	0.5455	0.5	0.5556	0.5238	0.4773	0.4773	0.4222	0.4222	0.4444	0.45	0.5227	0.5682	0.4667	0.4667	0.5814	0.5909	0.4286	0.4667	0.4667	0.4545	0.4889	0.4889	0.4831	0.4945	0.5111	0.5059	0.5904	0.4725	0.4667	0.5	0.5556	0.5556	0.5556	0.5	0.4667	0.7045	0.5682	0.5111	0.6818	0.4773	0.4146	0.5111	0.4318	0.5227	0.4222	0.4222
B162	0.3864	0.3778	0.3778	0.3778	0.3778	0.5652	0.5814	0.5333	0.4889	0.3261	0.3261	0.2174	0.2195	0.4	0.4444	0.6739	0.6739	0.3636	0.4	0.5699	0.6304	0.6304	0.6222	0.4783	0.5333	0.4945	0.5054	0.4889	0.5632	0.5529	0.6344	0.6304	0.4222	0.5217	0.5217	0.4348	0.4444	0.5217	0.5556	0.5778	0.5	0.5556	0.6444	0.6667	0.3978	0.6304	0.6	0.6304	0.6304
B163	0.4318	0.4222	0.4222	0.3778	0.4222	0.5217	0.4419	0.5556	0.3333	0.3478	0.3478	0.3043	0.3171	0.6	0.6222	0.413	0.413	0.6136	0.6444	0.5054	0.5217	0.5217	0.5111	0.3913	0.5217	0.4725	0.4839	0.5111	0.5172	0.4824	0.5269	0.5217	0.5111	0.413	0.413	0.6522	0.5333	0.5435	0.6889	0.5778	0.5	0.6889	0.3778	0.4048	0.5217	0.5333	0.4667	0.5217	0.5217
B164	0.4091	0.4	0.4	0.3556	0.4	0.587	0.5581	0.4667	0.3778	0.2609	0.2609	0.1522	0.1463	0.5333	0.5556	0.6304	0.6304	0.4545	0.4889	0.5054	0.6522	0.6522	0.6444	0.413	0.5111	0.4505	0.4624	0.4889	0.6092	0.5294	0.6559	0.6522	0.4444	0.5652	0.5652	0.5435	0.4667	0.4565	0.6667	0.6	0.4783	0.6667	0.6	0.6047	0.4194	0.5556	0.5652	0.5652	0.5652
B168	0.475	0.4878	0.4878	0.3415	0.4878	0.619	0.5952	0.4146	0.4146	0.2381	0.2381	0.1667	0.1622	0.439	0.4634	0.619	0.619	0.5	0.4878	0.5714	0.7143	0.7143	0.7143	0.4286	0.4524	0.4458	0.4353	0.439	0.679	0.4545	0.6706	0.7143	0.3902	0.619	0.619	0.5238	0.4146	0.4048	0.6585	0.6341	0.4286	0.6585	0.5854	0.5789	0.381	0.6341	0.4634	0.6429	0.6429
B169	0.4222	0.4348	0.4348	0.3913	0.4348	0.5532	0.5227	0.4783	0.3696	0.234	0.234	0.2553	0.2143	0.5217	0.5217	0.5106	0.5106	0.6	0.587	0.4526	0.6383	0.6383	0.6304	0.383	0.4348	0.4194	0.4316	0.4565	0.618	0.4713	0.6421	0.6383	0.3696	0.4894	0.4894	0.5745	0.4348	0.4681	0.6957	0.6304	0.4468	0.6957	0.5	0.4884	0.3474	0.5435	0.587	0.5532	0.5532
B170	0.4545	0.4667	0.4667	0.3778	0.4667	0.5435	0.5116	0.4889	0.3556	0.1957	0.1957	0.2391	0.2195	0.5778	0.5778	0.5652	0.5652	0.5682	0.5556	0.4839	0.6304	0.6304	0.6222	0.3261	0.4565	0.4066	0.4194	0.4444	0.6552	0.5294	0.6344	0.6304	0.3333	0.5217	0.5217	0.587	0.4667	0.4783	0.7111	0.6444	0.4348	0.7111	0.5333	0.5476	0.3261	0.5333	0.6	0.5435	0.5435
B171	0.4725	0.4839	0.4839	0.4409	0.4839	0.5158	0.4831	0.4194	0.3763	0.3474	0.3474	0.3895	0.3647	0.5054	0.5054	0.3684	0.3684	0.6484	0.6129	0.5	0.6	0.6	0.5914	0.3895	0.4348	0.4468	0.4583	0.4624	0.6222	0.3864	0.6042	0.6	0.4624	0.4105	0.4105	0.5158	0.4409	0.4105	0.5484	0.4839	0.4526	0.5484	0.3763	0.3793	0.4583	0.5484	0.4839	0.5579	0.5579
B172	0.3953	0.3864	0.3864	0.3864	0.3864	0.4889	0.5238	0.5455	0.3409	0.2	0.2	0.2444	0.2	0.4773	0.5	0.6222	0.6222	0.4651	0.4545	0.5604	0.6222	0.6222	0.6136	0.3556	0.4444	0.4157	0.4286	0.4091	0.6	0.4878	0.6264	0.6222	0.2955	0.5778	0.5778	0.5556	0.4091	0.5333	0.6591	0.6364	0.4222	0.6591	0.5909	0.5854	0.2889	0.4773	0.6136	0.4889	0.4889
B173	0.6484	0.6344	0.6344	0.5484	0.6344	0.6421	0.6629	0.3333	0.5269	0.5158	0.5158	0.3263	0.3333	0.4194	0.4409	0.4947	0.4947	0.3846	0.3548	0.6875	0.7053	0.7053	0.6989	0.4737	0.5269	0.5106	0.5	0.5054	0.6889	0.5227	0.6667	0.7053	0.5054	0.4737	0.4737	0.4526	0.5054	0.3263	0.4839	0.5054	0.4947	0.4839	0.4409	0.4483	0.4792	0.5914	0.4409	0.6	0.6
B174	0.4545	0.4667	0.4667	0.3333	0.4667	0.5435	0.5116	0.4889	0.3556	0.1739	0.1739	0.1957	0.2143	0.5333	0.5333	0.587	0.587	0.5227	0.5111	0.5054	0.6739	0.6739	0.6667	0.3696	0.4444	0.4066	0.4194	0.4444	0.6552	0.5294	0.6774	0.6739	0.3556	0.5217	0.5217	0.5435	0.4889	0.4783	0.6667	0.6	0.4348	0.6667	0.5556	0.5714	0.3548	0.6	0.5333	0.6087	0.6087
B175	0.5227	0.5111	0.5111	0.5556	0.5111	0.5652	0.5116	0.6222	0.4444	0.6304	0.6304	0.5217	0.5366	0.4889	0.4889	0.3696	0.3696	0.4091	0.4222	0.5914	0.5652	0.5652	0.5556	0.4783	0.5778	0.5699	0.5699	0.5778	0.5402	0.4588	0.5484	0.5652	0.4667	0.3696	0.3696	0.5217	0.8222	0.6304	0.4222	0.5556	0.5652	0.4444	0.3333	0.381	0.4624	0.7111	0.4667	0.6957	0.6957
B176	0.5455	0.5556	0.5556	0.4222	0.5556	0.6087	0.5814	0.4222	0.3778	0.3913	0.3913	0.2609	0.2683	0.4889	0.4889	0.413	0.413	0.5682	0.5778	0.4624	0.6087	0.6087	0.6	0.3913	0.4348	0.4505	0.4624	0.4667	0.6092	0.4353	0.6129	0.6087	0.4667	0.5435	0.5435	0.5217	0.5333	0.413	0.6	0.5333	0.4565	0.6	0.4222	0.4286	0.4783	0.6222	0.5333	0.6087	0.6087
B177	0.6264	0.6129	0.6129	0.6129	0.6129	0.4105	0.4382	0.6344	0.5484	0.6632	0.6632	0.6211	0.6941	0.3763	0.3763	0.5158	0.5158	0.4286	0.4409	0.5833	0.4526	0.4526	0.4409	0.5368	0.5435	0.5319	0.5208	0.5054	0.4222	0.4318	0.4375	0.4526	0.5914	0.5158	0.5158	0.3684	0.5699	0.6421	0.2473	0.3763	0.5158	0.2473	0.4624	0.5172	0.5625	0.5914	0.4409	0.5789	0.5789
B178	0.4091	0.4222	0.4222	0.4222	0.4222	0.5652	0.5349	0.4667	0.3333	0.1739	0.1739	0.1739	0.1463	0.5556	0.5778	0.5435	0.5435	0.5	0.5333	0.5054	0.6522	0.6522	0.6444	0.3478	0.4348	0.4066	0.4194	0.4222	0.6552	0.5529	0.6559	0.6522	0.4	0.5	0.5	0.5652	0.4444	0.4565	0.6889	0.6667	0.413	0.6889	0.5111	0.5238	0.3913	0.5556	0.5778	0.5652	0.5652
B179	0.4	0.413	0.413	0.3696	0.413	0.4468	0.4318	0.5435	0.3478	0.1702	0.1702	0.2766	0.2619	0.5435	0.5435	0.5745	0.5745	0.5778	0.5652	0.4737	0.617	0.617	0.6087	0.3617	0.413	0.3548	0.3684	0.3913	0.618	0.5862	0.6211	0.617	0.3913	0.4681	0.4681	0.5532	0.3696	0.5319	0.6739	0.6087	0.383	0.6739	0.5435	0.5581	0.3684	0.4783	0.6087	0.4894	0.4894
B180	0.4889	0.5	0.5	0.3696	0.5	0.5319	0.5	0.5	0.3478	0.2128	0.2128	0.234	0.2381	0.5435	0.5435	0.617	0.617	0.4889	0.4783	0.4737	0.6596	0.6596	0.6522	0.3617	0.4348	0.3978	0.4105	0.4348	0.6404	0.5172	0.6632	0.6596	0.3913	0.5532	0.5532	0.5532	0.4565	0.4894	0.6304	0.5652	0.4255	0.6304	0.587	0.6047	0.3895	0.5652	0.5652	0.5745	0.5745
B181	0.4222	0.4348	0.4348	0.3913	0.4348	0.4681	0.4318	0.5652	0.2826	0.1915	0.1915	0.2553	0.2381	0.6087	0.6087	0.5957	0.5957	0.5556	0.5435	0.4105	0.5957	0.5957	0.587	0.2979	0.3913	0.3333	0.3474	0.3696	0.5955	0.5402	0.6	0.5957	0.413	0.4894	0.4894	0.617	0.3913	0.5532	0.6957	0.6304	0.3617	0.6957	0.5652	0.5814	0.3895	0.5	0.6304	0.5106	0.5106
B182	0.4419	0.4318	0.4318	0.3636	0.4318	0.4889	0.4286	0.5909	0.3409	0.2444	0.2444	0.2	0.175	0.5778	0.5909	0.6222	0.6222	0.5814	0.5682	0.3846	0.6	0.6	0.5909	0.3556	0.4091	0.3483	0.3626	0.3864	0.6	0.494	0.6222	0.6	0.4091	0.5333	0.5333	0.6444	0.3864	0.5778	0.7727	0.7045	0.3778	0.7727	0.5909	0.6098	0.3846	0.5455	0.5682	0.5556	0.5556
B183	0.3721	0.3864	0.3864	0.3182	0.3864	0.5556	0.5116	0.5227	0.4318	0.2889	0.2889	0.2444	0.25	0.5402	0.5455	0.5778	0.5778	0.5349	0.5682	0.5604	0.6222	0.6222	0.6136	0.4444	0.5909	0.5281	0.5385	0.5682	0.5765	0.494	0.6264	0.6222	0.4091	0.5111	0.5111	0.5333	0.5	0.5111	0.5682	0.5	0.5556	0.5682	0.5455	0.6049	0.3846	0.6591	0.5	0.6667	0.6667
B184	0.5056	0.5165	0.5165	0.3846	0.5165	0.5914	0.5281	0.4286	0.4505	0.5269	0.5269	0.4194	0.4458	0.4505	0.4505	0.4194	0.4194	0.6854	0.6703	0.4894	0.5484	0.5484	0.5385	0.5054	0.5604	0.5435	0.5532	0.5824	0.4773	0.4651	0.5532	0.5484	0.4945	0.4409	0.4409	0.4624	0.4945	0.4194	0.5165	0.4066	0.5699	0.4945	0.4286	0.3882	0.4894	0.5824	0.3846	0.5914	0.5914
B185	0.4667	0.4783	0.4783	0.3913	0.4783	0.617	0.5682	0.413	0.3913	0.3404	0.3404	0.234	0.2143	0.4783	0.4783	0.5319	0.5319	0.5333	0.5652	0.4737	0.6596	0.6596	0.6522	0.4043	0.4565	0.4624	0.4737	0.4783	0.618	0.4713	0.6632	0.6596	0.413	0.5106	0.5106	0.4681	0.4565	0.4043	0.587	0.5217	0.4681	0.587	0.5217	0.5581	0.4105	0.6087	0.5217	0.617	0.617
B186	0.6364	0.6222	0.6222	0.6222	0.6222	0.5	0.5227	0.6222	0.5333	0.6522	0.6522	0.6087	0.6829	0.3556	0.3556	0.4783	0.4783	0.3636	0.3778	0.6559	0.5435	0.5435	0.5333	0.5217	0.5556	0.5604	0.5484	0.5333	0.4943	0.4588	0.5269	0.5435	0.6222	0.4565	0.4565	0.3478	0.6	0.6087	0.2444	0.3556	0.5435	0.2444	0.4222	0.5	0.6129	0.6889	0.4444	0.6739	0.6739
B187	0.4222	0.4348	0.4348	0.4348	0.4348	0.5745	0.5227	0.5	0.3913	0.2128	0.2128	0.2766	0.2619	0.5217	0.5217	0.5319	0.5319	0.5333	0.5652	0.4737	0.6596	0.6596	0.6522	0.4043	0.4783	0.4409	0.4526	0.4783	0.6404	0.4943	0.6632	0.6596	0.3913	0.5106	0.5106	0.5106	0.4565	0.4894	0.6304	0.5652	0.4681	0.6304	0.5	0.5349	0.3895	0.6087	0.5652	0.617	0.617
B188	0.5	0.5111	0.5111	0.4222	0.5111	0.587	0.5581	0.4444	0.4	0.2609	0.2609	0.2391	0.2381	0.5556	0.5778	0.6522	0.6522	0.4773	0.4444	0.5054	0.6087	0.6087	0.6	0.3696	0.4889	0.4505	0.4624	0.4889	0.6092	0.5529	0.6129	0.6087	0.4444	0.6087	0.6087	0.5435	0.4444	0.4348	0.6222	0.5556	0.4783	0.6222	0.6304	0.619	0.4194	0.5111	0.5778	0.5217	0.5217
B189	0.4725	0.4624	0.4624	0.3763	0.4624	0.5789	0.5506	0.4839	0.3978	0.3053	0.3053	0.2842	0.2706	0.4409	0.4409	0.5579	0.5579	0.5333	0.5054	0.5	0.7053	0.7053	0.6989	0.4105	0.4839	0.4468	0.4583	0.4839	0.6444	0.3409	0.7083	0.7053	0.3978	0.5579	0.5579	0.4947	0.4624	0.4737	0.6129	0.5484	0.4737	0.6129	0.5269	0.5402	0.3958	0.6559	0.5054	0.6632	0.6632
B190	0.4444	0.4565	0.4565	0.413	0.4565	0.4681	0.4545	0.4565	0.4565	0.3617	0.3617	0.2979	0.2857	0.5	0.5435	0.5106	0.5106	0.6444	0.6739	0.5368	0.6383	0.6383	0.6304	0.4681	0.4348	0.3978	0.3895	0.413	0.5955	0.4943	0.6	0.6383	0.3913	0.4894	0.4894	0.5745	0.4783	0.4681	0.6087	0.5435	0.4043	0.6304	0.4783	0.5116	0.3895	0.5435	0.413	0.5532	0.5532
B191	0.6364	0.6222	0.6222	0.5778	0.6222	0.5652	0.5349	0.4222	0.4889	0.413	0.413	0.3913	0.381	0.4444	0.4667	0.4565	0.4565	0.5	0.4667	0.4839	0.6739	0.6739	0.6667	0.4783	0.4	0.4066	0.4194	0.4222	0.6782	0.4353	0.6774	0.6739	0.4667	0.413	0.413	0.4783	0.4889	0.413	0.6222	0.6222	0.413	0.6	0.4348	0.4048	0.4624	0.6	0.4667	0.587	0.587
B192	0.5111	0.5217	0.5217	0.3913	0.5217	0.6383	0.5909	0.4348	0.4565	0.2766	0.2766	0.2553	0.2619	0.4348	0.4348	0.5532	0.5532	0.5333	0.5	0.5368	0.7234	0.7234	0.7174	0.4681	0.5435	0.5054	0.5158	0.5435	0.6854	0.4253	0.7263	0.7234	0.3696	0.5745	0.5745	0.4894	0.5217	0.4255	0.6087	0.5435	0.5319	0.6087	0.5217	0.5349	0.3684	0.6739	0.4565	0.6809	0.6809
B193	0.4186	0.4091	0.4091	0.3636	0.4091	0.5778	0.5476	0.4773	0.3182	0.2444	0.2444	0.1333	0.1463	0.5227	0.5455	0.6222	0.6222	0.4651	0.4545	0.5165	0.6444	0.6444	0.6364	0.3556	0.4545	0.4157	0.4286	0.4318	0.6	0.494	0.6484	0.6444	0.3864	0.5111	0.5111	0.5556	0.4773	0.4667	0.6818	0.6591	0.4222	0.6818	0.5909	0.5714	0.3626	0.5682	0.5111	0.5778	0.5778
B194	0.4773	0.4889	0.4889	0.4	0.4889	0.5652	0.5581	0.4667	0.4444	0.2826	0.2826	0.3261	0.3659	0.4889	0.4889	0.587	0.587	0.5227	0.5111	0.5484	0.6522	0.6522	0.6444	0.413	0.4889	0.4505	0.4624	0.4783	0.6092	0.5529	0.6559	0.6522	0.3778	0.5217	0.5217	0.413	0.4444	0.4565	0.5333	0.4667	0.4783	0.5333	0.5556	0.5714	0.3763	0.6	0.4889	0.6087	0.6087
B195	0.4222	0.4348	0.4348	0.4348	0.4348	0.5319	0.4773	0.5435	0.3478	0.2128	0.2128	0.234	0.2143	0.587	0.6087	0.617	0.617	0.5333	0.5652	0.4316	0.5745	0.5745	0.5652	0.3617	0.4565	0.3978	0.4105	0.4348	0.573	0.5632	0.5789	0.5745	0.4783	0.5532	0.5532	0.5957	0.3696	0.5319	0.6739	0.6087	0.4255	0.6739	0.587	0.6047	0.4526	0.5217	0.6087	0.5319	0.5319
B196	0.4667	0.4783	0.4783	0.5217	0.4783	0.5745	0.5227	0.5	0.3478	0.2553	0.2553	0.2766	0.2381	0.5	0.5217	0.5745	0.5745	0.4889	0.5217	0.5158	0.6596	0.6596	0.6522	0.3617	0.4348	0.4194	0.4316	0.4348	0.6404	0.4713	0.6632	0.6596	0.3913	0.5532	0.5532	0.5106	0.4565	0.4894	0.587	0.5652	0.4255	0.587	0.5435	0.5581	0.3895	0.5652	0.5652	0.5745	0.5745
B197	0.4545	0.4444	0.4444	0.3556	0.4444	0.5652	0.5116	0.5111	0.3778	0.2391	0.2391	0.1739	0.1707	0.5333	0.5556	0.6739	0.6739	0.5	0.4889	0.4624	0.6087	0.6087	0.6	0.3913	0.4667	0.4194	0.4194	0.4444	0.5862	0.5059	0.5914	0.6087	0.4667	0.587	0.587	0.5652	0.3778	0.5	0.6889	0.6222	0.4348	0.6889	0.6444	0.6429	0.4409	0.5556	0.5333	0.5652	0.5652
B198	0.4419	0.4545	0.4545	0.4545	0.4545	0.5333	0.4762	0.5455	0.3182	0.2667	0.2667	0.2667	0.25	0.5333	0.5455	0.5778	0.5778	0.5349	0.5227	0.4286	0.6444	0.6444	0.6364	0.3333	0.4091	0.3708	0.3846	0.3864	0.6235	0.4699	0.6484	0.6444	0.3636	0.4667	0.4667	0.5778	0.4318	0.5333	0.6591	0.6364	0.3778	0.6591	0.5455	0.561	0.3407	0.5909	0.5455	0.6	0.6
B199	0.4651	0.4773	0.4773	0.4773	0.4773	0.5556	0.4773	0.5909	0.25	0.3111	0.3111	0.3556	0.35	0.5455	0.5455	0.5333	0.5333	0.5349	0.5227	0.3626	0.5333	0.5333	0.5227	0.3111	0.4545	0.4157	0.4286	0.4318	0.5059	0.4699	0.5385	0.5333	0.4318	0.4222	0.4222	0.5556	0.4545	0.5778	0.6364	0.5682	0.4222	0.6364	0.5	0.5122	0.4286	0.4773	0.5682	0.4667	0.4667
B200	0.5476	0.5349	0.5349	0.4419	0.5349	0.5682	0.4762	0.6512	0.3488	0.3636	0.3636	0.3409	0.3846	0.4884	0.4884	0.6591	0.6591	0.5	0.4884	0.4607	0.4773	0.4773	0.4651	0.3864	0.5227	0.4713	0.4831	0.5116	0.4217	0.4568	0.4831	0.4773	0.5116	0.5227	0.5227	0.5	0.4651	0.6364	0.5581	0.5349	0.5	0.5581	0.6279	0.625	0.5	0.5581	0.5814	0.5455	0.5455
B201	0.3636	0.3778	0.3778	0.2889	0.3778	0.5	0.5116	0.5778	0.4444	0.2174	0.2174	0.2826	0.2927	0.5333	0.5556	0.6304	0.6304	0.5682	0.5556	0.5699	0.4783	0.4783	0.4667	0.4348	0.5556	0.5385	0.5484	0.5556	0.4607	0.5529	0.4839	0.4783	0.3778	0.5652	0.5652	0.5435	0.4222	0.5652	0.5778	0.5111	0.5652	0.5778	0.6222	0.619	0.3548	0.5556	0.5333	0.5652	0.5652
B202	0.3111	0.3261	0.3261	0.3913	0.3261	0.4043	0.3636	0.4945	0.3478	0.2979	0.2979	0.3191	0.3333	0.5385	0.5435	0.4255	0.4255	0.5778	0.6087	0.6211	0.6383	0.6383	0.6304	0.3617	0.413	0.3763	0.3895	0.413	0.5955	0.4773	0.6421	0.6383	0.3478	0.4255	0.4255	0.5319	0.6044	0.4894	0.5604	0.5217	0.4043	0.5604	0.3913	0.4318	0.3684	0.6304	0.4348	0.6383	0.6383
B203	0.5652	0.5745	0.5745	0.5745	0.5745	0.6042	0.5556	0.4043	0.5106	0.4167	0.4167	0.4375	0.4186	0.4681	0.4894	0.5208	0.5208	0.4945	0.4681	0.4227	0.5625	0.5625	0.5532	0.4792	0.4468	0.4681	0.4639	0.4894	0.5824	0.4382	0.567	0.5625	0.4468	0.5833	0.5833	0.5	0.383	0.3958	0.5745	0.4681	0.4792	0.5745	0.5319	0.5227	0.4639	0.5106	0.5106	0.5208	0.5208
B204	0.5556	0.5435	0.5435	0.413	0.5435	0.5745	0.5455	0.4565	0.3478	0.3404	0.3404	0.234	0.2143	0.5	0.5	0.617	0.617	0.4667	0.4348	0.5579	0.7021	0.7021	0.6957	0.3191	0.4565	0.4194	0.4316	0.4348	0.7079	0.4483	0.7053	0.7021	0.3913	0.5532	0.5532	0.4681	0.5435	0.4468	0.587	0.5652	0.4255	0.587	0.587	0.6047	0.3684	0.5652	0.5652	0.5745	0.5745
B205	0.4889	0.4783	0.4783	0.3913	0.4783	0.5745	0.5227	0.5	0.3696	0.2979	0.2979	0.1489	0.1429	0.5	0.5217	0.6596	0.6596	0.4889	0.5217	0.5158	0.617	0.617	0.6087	0.3617	0.4565	0.4194	0.4316	0.4348	0.5955	0.4943	0.6211	0.617	0.4783	0.5532	0.5532	0.5106	0.413	0.4894	0.6304	0.6522	0.4255	0.6304	0.6304	0.6512	0.4526	0.6087	0.5652	0.617	0.617
B206	0.7333	0.7174	0.7174	0.587	0.7174	0.6809	0.6591	0.3478	0.5435	0.5745	0.5745	0.3404	0.381	0.4783	0.5	0.4255	0.4255	0.3778	0.3913	0.5789	0.5957	0.5957	0.587	0.5532	0.5435	0.5484	0.5368	0.5435	0.5955	0.6092	0.5789	0.5957	0.6087	0.5319	0.5319	0.4894	0.587	0.3404	0.5435	0.4565	0.5319	0.5217	0.3696	0.3721	0.6211	0.5217	0.3478	0.5106	0.5106
B207	0.4667	0.4766	0.4766	0.3832	0.4766	0.5046	0.4902	0.3832	0.3585	0.3211	0.3211	0.2844	0.299	0.3962	0.4019	0.4495	0.4495	0.4476	0.4766	0.4364	0.5963	0.5963	0.5888	0.3945	0.4206	0.3889	0.4	0.4206	0.5534	0.42	0.6	0.5963	0.3774	0.3945	0.3945	0.3761	0.4766	0.3761	0.4766	0.4393	0.4128	0.4766	0.4206	0.44	0.3818	0.5472	0.4019	0.5413	0.5413
B208	0.5111	0.5	0.5	0.5	0.5	0.4043	0.4091	0.6087	0.5435	0.5957	0.5957	0.6596	0.6667	0.6522	0.6739	0.5745	0.5745	0.6	0.587	0.2632	0.0213	0.0213	0.0217	0.5319	0.5435	0.5484	0.5368	0.5435	0.0562	0.5402	0.0105	0.0213	0.6739	0.5532	0.5532	0.6383	0.3043	0.617	0.5217	0.4565	0.5532	0.5217	0.587	0.5349	0.6632	0.1957	0.5	0.1915	0.1915
B209	0.4444	0.4565	0.4565	0.5	0.4565	0.5319	0.5	0.5	0.3913	0.5106	0.5106	0.4468	0.4524	0.5652	0.587	0.3617	0.3617	0.5778	0.5652	0.5579	0.617	0.617	0.6087	0.4043	0.5	0.4624	0.4737	0.4783	0.5955	0.4943	0.6211	0.617	0.3696	0.2553	0.2553	0.5532	0.6739	0.4894	0.587	0.5217	0.4681	0.587	0.3261	0.3488	0.3684	0.6304	0.413	0.617	0.617
B210	0.4444	0.4565	0.4565	0.2826	0.4565	0.4468	0.4318	0.5	0.4565	0.2979	0.2979	0.3617	0.4048	0.5217	0.5435	0.617	0.617	0.5556	0.5435	0.4737	0.5319	0.5319	0.5435	0.4468	0.5	0.4409	0.4526	0.4565	0.5056	0.5632	0.5368	0.5319	0.413	0.4255	0.4255	0.5532	0.413	0.4894	0.6739	0.6087	0.4681	0.6739	0.587	0.6279	0.4105	0.5217	0.4348	0.5319	0.5319
B216	0.6818	0.6889	0.6889	0.6444	0.6889	0.5217	0.6047	0.4889	0.6222	0.6522	0.6522	0.6957	0.7073	0.2	0.1778	0.5	0.5	0.4773	0.4889	0.6559	0.5217	0.5217	0.5111	0.6087	0.6087	0.6484	0.6344	0.6222	0.4943	0.3412	0.4839	0.5217	0.6222	0.587	0.587	0.1304	0.5111	0.5	0	0.1333	0.6304	0	0.4889	0.5	0.6087	0.5333	0.6444	0.5217	0.5217
B217	0.6222	0.6087	0.6087	0.6522	0.6087	0.4894	0.4773	0.5435	0.4565	0.5532	0.5532	0.5745	0.5952	0.4348	0.4348	0.4043	0.4043	0.4222	0.4565	0.4526	0.5319	0.5319	0.5217	0.4468	0.3913	0.4409	0.4316	0.413	0.5506	0.4943	0.5158	0.5319	0.587	0.4255	0.4255	0.4255	0.4565	0.5319	0.4565	0.5217	0.4255	0.4565	0.3913	0.4186	0.6	0.5435	0.587	0.5319	0.5319
B229	0.3333	0.3478	0.3478	0.3913	0.3478	0.383	0.3864	0.6522	0.2391	0.3191	0.3191	0.3404	0.3333	0.587	0.5652	0.4681	0.4681	0.6	0.587	0.5158	0.5957	0.5957	0.587	0.2553	0.3478	0.3118	0.3263	0.3261	0.5506	0.4713	0.6211	0.5957	0.4348	0.3617	0.3617	0.5745	0.4783	0.6383	0.5652	0.587	0.3191	0.5652	0.4348	0.5116	0.4316	0.6304	0.5435	0.6383	0.6383
B230	0.5116	0.5227	0.5227	0.5909	0.5227	0.4667	0.4286	0.5227	0.3636	0.3556	0.3556	0.3778	0.375	0.4222	0.4091	0.3778	0.3778	0.5116	0.5455	0.6264	0.7556	0.7556	0.75	0.3556	0.2727	0.2809	0.2747	0.2727	0.7412	0.4878	0.7143	0.7556	0.3864	0.3778	0.3778	0.4444	0.6136	0.5111	0.5682	0.6591	0.2667	0.5455	0.3409	0.3659	0.3846	0.7273	0.5682	0.7111	0.7111
B231	0.3953	0.3864	0.3864	0.5	0.3864	0.3111	0.2791	0.8182	0.0227	0.3778	0.3778	0.4667	0.475	0.5909	0.5682	0.5333	0.5333	0.6744	0.6591	0.4725	0.4889	0.4889	0.4773	0.0667	0.25	0.2135	0.2308	0.2273	0.4524	0.3976	0.4945	0.4889	0.4318	0.3778	0.3778	0.5778	0.5	0.8	0.5682	0.6364	0.2222	0.5682	0.5	0.561	0.4286	0.5682	0.5909	0.5778	0.5778
B232	0.5	0.4878	0.4878	0.5366	0.4878	0.5	0.5238	0.561	0.5366	0.7143	0.7143	0.6667	0.7027	0.561	0.561	0.4048	0.4048	0.275	0.2927	0.5476	0.4524	0.4524	0.4524	0.5476	0.6341	0.6235	0.6235	0.6098	0.4074	0.5325	0.4588	0.4524	0.4634	0.4048	0.4048	0.5	0.7561	0.5714	0.3415	0.3902	0.619	0.3659	0.3659	0.4474	0.4824	0.5366	0.4146	0.5238	0.5238
B233	0.5349	0.5455	0.5455	0.5	0.5455	0.5333	0.5	0.3864	0.5	0.4	0.4	0.3778	0.375	0.4545	0.4773	0.4222	0.4222	0.5814	0.5682	0.4286	0.6	0.6	0.6	0.4889	0.3864	0.4157	0.4286	0.4318	0.6322	0.5422	0.6044	0.6	0.4091	0.4444	0.4444	0.5556	0.4773	0.3778	0.6591	0.5682	0.4222	0.6364	0.4091	0.3902	0.4286	0.5227	0.5227	0.5111	0.5111
B234	0.6	0.587	0.587	0.5	0.587	0.5319	0.4773	0.5435	0.4565	0.4255	0.4255	0.3191	0.3333	0.3913	0.413	0.5745	0.5745	0.5778	0.5652	0.3895	0.5319	0.5319	0.5217	0.4468	0.3913	0.4194	0.4316	0.4348	0.5506	0.4023	0.5368	0.5319	0.4783	0.5532	0.5532	0.5106	0.4783	0.5319	0.6087	0.6087	0.4255	0.587	0.5652	0.5349	0.4737	0.6304	0.5217	0.617	0.617
B235	0.4091	0.4222	0.4222	0.5556	0.4222	0.6087	0.5581	0.4444	0.4667	0.3478	0.3478	0.3261	0.3415	0.4889	0.5333	0.4565	0.4565	0.4773	0.4889	0.5914	0.6957	0.6957	0.6957	0.4565	0.4667	0.4505	0.4624	0.4667	0.6552	0.5059	0.6989	0.6957	0.4444	0.3913	0.3913	0.5217	0.5778	0.4348	0.6444	0.6667	0.4565	0.6444	0.4222	0.4286	0.4409	0.7778	0.4222	0.7826	0.7826
B236	0.5632	0.573	0.573	0.4607	0.573	0.5385	0.5059	0.3933	0.5281	0.4066	0.4066	0.3187	0.3333	0.3636	0.3708	0.4505	0.4505	0.5172	0.5056	0.4565	0.6484	0.6484	0.6404	0.5385	0.3708	0.4	0.3913	0.4157	0.6512	0.5116	0.6264	0.6484	0.4607	0.5165	0.5165	0.4725	0.4607	0.3846	0.573	0.4831	0.4066	0.5506	0.4382	0.4353	0.4783	0.573	0.4831	0.5604	0.5604
B237	0.4157	0.4066	0.4066	0.3407	0.4066	0.4409	0.3793	0.6044	0.2747	0.2473	0.2473	0.2903	0.2771	0.6484	0.6484	0.5269	0.5269	0.5604	0.5484	0.4468	0.5484	0.5484	0.5385	0.2903	0.4286	0.3913	0.4043	0.4286	0.5455	0.4419	0.5532	0.5484	0.4066	0.4839	0.4839	0.6774	0.4505	0.5914	0.6703	0.6044	0.4194	0.6703	0.4945	0.5294	0.4043	0.5385	0.5604	0.5484	0.5484
B251	0.5062	0.5181	0.5181	0.5422	0.5181	0.5294	0.4699	0.5663	0.3735	0.4353	0.4353	0.4824	0.4805	0.4699	0.494	0.3882	0.3882	0.5802	0.5904	0.5581	0.5529	0.5529	0.5422	0.4118	0.5422	0.5	0.5116	0.5366	0.525	0.4026	0.5765	0.5529	0.4458	0.4118	0.4118	0.5294	0.5904	0.5529	0.5663	0.494	0.5294	0.5663	0.3494	0.3766	0.4651	0.6145	0.4217	0.6	0.6
B252	0.5385	0.5269	0.5269	0.4839	0.5269	0.5368	0.4382	0.5269	0.3548	0.3684	0.3684	0.4105	0.4118	0.5054	0.5269	0.5158	0.5158	0.6264	0.5914	0.4375	0.4526	0.4526	0.4409	0.3895	0.5269	0.5106	0.5208	0.5269	0.4667	0.3182	0.4583	0.4526	0.5699	0.4526	0.4526	0.5368	0.4194	0.5158	0.5699	0.5484	0.5158	0.5699	0.5054	0.4943	0.5833	0.5269	0.4194	0.5368	0.5368
B255	0.6703	0.6774	0.6774	0.5914	0.6774	0.6421	0.6404	0.3763	0.5914	0.4947	0.4947	0.5789	0.5765	0.1183	0.0968	0.4947	0.4947	0.4945	0.5054	0.6458	0.6842	0.6842	0.6774	0.6211	0.5699	0.5957	0.5833	0.5914	0.6222	0.3636	0.6458	0.6842	0.5699	0.6	0.6	0.0947	0.4624	0.3684	0.2258	0.2903	0.6	0.2043	0.5054	0.4713	0.5625	0.5914	0.5484	0.6	0.6
B257	0.3721	0.3864	0.3864	0.3864	0.3864	0.5333	0.5	0.5	0.3409	0.2	0.2	0.2667	0.25	0.5682	0.5682	0.5333	0.5333	0.5349	0.5227	0.4505	0.6444	0.6444	0.6364	0.3556	0.4318	0.3846	0.3846	0.4091	0.6235	0.5181	0.6264	0.6444	0.3636	0.4444	0.4444	0.5778	0.4318	0.4889	0.7045	0.6364	0.4	0.7045	0.5	0.5122	0.3407	0.5455	0.5682	0.5556	0.5556
[truncated: 167 more columns]
