# Supplementary material for: Construction of a SNP Fingerprinting Database and Population Genetic Analysis of Cigar Tobacco Germplasm Resources in China
Source: Front Plant Sci. 2021 Feb 24;12:618133. doi: 10.3389/fpls.2021.618133 (PMC7943628; doi:10.3389/fpls.2021.618133)
Supplement: Supplementary Table 1 — 113 cigar tobacco germplasm resources for GBS sequencing. [file Data_Sheet_1.ZIP › Table S8.xlsx]

## Sheet: Sheet1
S8 Table. The genetic distance between 56 suspected varieties based on 24 candidate KASP primers
	B001	B002	B003	B005	B026	B027	B028	B041	B068	B009	B112	B010	B011	B072	B012	B013	B141	B142	B133	B257	B128	B129	B111	B157	B021	B022	B023	B032	B056	B061	B208	B066	B067	B046	B048	B049	B053	B037	B058	B059	B008	B038	B109	B039	B042	B216	B107	B108	B125
B001	0
B002	0.0182	0
B003	0.037	0.0189	0
B005	0.0196	0	0.0204	0
B026	0.3571	0.3818	0.4074	0.3846	0
B027	0.3571	0.3818	0.4074	0.3846	0	0
B028	0.3455	0.3704	0.3962	0.3725	0.0182	0.0182	0
B041	0.3208	0.3462	0.3725	0.3469	0.0385	0.0385	0.0588	0
B068	0.2857	0.3091	0.3333	0.3077	0.0714	0.0714	0.0909	0.0385	0
B009	0.3929	0.3818	0.4074	0.3846	0.1429	0.1429	0.1636	0.1154	0.1429	0
B112	0.4386	0.4286	0.4545	0.434	0.1228	0.1228	0.1429	0.1698	0.193	0.0526	0
B010	0.2453	0.2308	0.2549	0.25	0.434	0.434	0.4231	0.4	0.3585	0.3962	0.4074	0
B011	0.2281	0.2143	0.2364	0.2308	0.4386	0.4386	0.4286	0.4074	0.3684	0.4386	0.4483	0	0
B072	0.2281	0.2143	0.2364	0.2308	0.4386	0.4386	0.4286	0.4074	0.3684	0.4386	0.4483	0	0	0
B012	0.2759	0.2632	0.2857	0.283	0.2414	0.2414	0.2632	0.2	0.2069	0.2414	0.2542	0.3091	0.2881	0.2881	0
B013	0.2963	0.283	0.3077	0.3061	0.2222	0.2222	0.2453	0.2	0.1852	0.2222	0.2364	0.32	0.2963	0.2963	0.0182	0
B141	0.2759	0.2632	0.2857	0.283	0.3793	0.3793	0.3929	0.3455	0.3448	0.3793	0.3898	0.1636	0.1525	0.1525	0.2333	0.25	0
B142	0.2759	0.2632	0.2857	0.283	0.3793	0.3793	0.3929	0.3455	0.3448	0.3793	0.3898	0.1636	0.1525	0.1525	0.2333	0.25	0	0
B133	0.2759	0.2632	0.2857	0.283	0.3793	0.3793	0.3929	0.3455	0.3448	0.3793	0.3898	0.1636	0.1525	0.1525	0.2333	0.25	0	0	0
B257	0.2982	0.2857	0.3091	0.3077	0.4035	0.4035	0.4182	0.3704	0.3684	0.4035	0.4138	0.1852	0.1724	0.1724	0.2542	0.2727	0.0169	0.0169	0.0169	0
B128	0.3333	0.3214	0.3455	0.3462	0.5439	0.5439	0.5273	0.5185	0.4737	0.4035	0.4138	0.1111	0.1379	0.1379	0.322	0.3455	0.2203	0.2203	0.2203	0.2414	0
B129	0.3455	0.3333	0.3585	0.36	0.5273	0.5273	0.5094	0.5	0.4545	0.3818	0.3929	0.1154	0.1429	0.1429	0.2982	0.3208	0.2281	0.2281	0.2281	0.25	0	0
B111	0.3793	0.4035	0.4286	0.434	0.3448	0.3448	0.3684	0.3333	0.3448	0.2759	0.2881	0.3455	0.3559	0.3559	0.3667	0.3571	0.2333	0.2333	0.2333	0.2542	0.322	0.2982	0
B157	0.3793	0.4035	0.4286	0.434	0.3448	0.3448	0.3684	0.3333	0.3448	0.2759	0.2881	0.3455	0.3559	0.3559	0.3667	0.3571	0.2333	0.2333	0.2333	0.2542	0.322	0.2982	0	0
B021	0.3448	0.3684	0.3929	0.3962	0.3448	0.3448	0.3333	0.3333	0.3103	0.4138	0.4576	0.2364	0.2542	0.2542	0.3667	0.3704	0.4	0.4	0.4	0.4237	0.322	0.2982	0.3	0.3	0
B022	0.3448	0.3684	0.3929	0.3962	0.3448	0.3448	0.3333	0.3333	0.3103	0.4138	0.4576	0.2364	0.2542	0.2542	0.3667	0.3704	0.4	0.4	0.4	0.4237	0.322	0.2982	0.3	0.3	0	0
B023	0.3448	0.3684	0.3929	0.3962	0.3448	0.3448	0.3333	0.3333	0.3103	0.4138	0.4576	0.2364	0.2542	0.2542	0.3667	0.3704	0.4	0.4	0.4	0.4237	0.322	0.2982	0.3	0.3	0	0	0
B032	0.3559	0.3793	0.4035	0.4074	0.322	0.322	0.3103	0.3818	0.3559	0.4576	0.4333	0.2727	0.2667	0.2667	0.377	0.3818	0.4098	0.4098	0.4098	0.4333	0.3333	0.3103	0.3115	0.3115	0.0492	0.0492	0.0492	0
B056	0.3214	0.3455	0.3704	0.3725	0.3571	0.3571	0.3455	0.3462	0.3214	0.4286	0.4737	0.2453	0.2632	0.2632	0.3793	0.3846	0.3793	0.3793	0.3793	0.4035	0.3333	0.3091	0.2759	0.2759	0	0	0	0.0508	0
B061	0.3559	0.3793	0.4035	0.4074	0.322	0.322	0.3103	0.3818	0.3559	0.4576	0.4333	0.2727	0.2667	0.2667	0.377	0.3818	0.4098	0.4098	0.4098	0.4333	0.3333	0.3103	0.3115	0.3115	0.0492	0.0492	0.0492	0	0.0508	0
B208	0.3559	0.3793	0.4035	0.4074	0.322	0.322	0.3103	0.3818	0.3559	0.4576	0.4333	0.2727	0.2667	0.2667	0.377	0.3818	0.4098	0.4098	0.4098	0.4333	0.3333	0.3103	0.3115	0.3115	0.0492	0.0492	0.0492	0	0.0508	0	0
B066	0.3448	0.3684	0.3929	0.3962	0.3448	0.3448	0.3333	0.3333	0.3103	0.4138	0.4576	0.2364	0.2542	0.2542	0.3667	0.3704	0.4	0.4	0.4	0.4237	0.322	0.2982	0.3	0.3	0	0	0	0.0492	0	0.0492	0.0492	0
B067	0.3448	0.3684	0.3929	0.3962	0.3448	0.3448	0.3333	0.3333	0.3103	0.4138	0.4576	0.2364	0.2542	0.2542	0.3667	0.3704	0.4	0.4	0.4	0.4237	0.322	0.2982	0.3	0.3	0	0	0	0.0492	0	0.0492	0.0492	0	0
B046	0.2982	0.3214	0.3455	0.3462	0.4035	0.4035	0.3818	0.3962	0.3684	0.4737	0.5172	0.1852	0.2069	0.2069	0.4237	0.4074	0.322	0.322	0.322	0.3448	0.2414	0.25	0.3559	0.3559	0.0847	0.0847	0.0847	0.1333	0.0877	0.1333	0.1333	0.0847	0.0847	0
B048	0.2982	0.3214	0.3455	0.3462	0.4035	0.4035	0.3818	0.3962	0.3684	0.4737	0.5172	0.1852	0.2069	0.2069	0.4237	0.4074	0.322	0.322	0.322	0.3448	0.2414	0.25	0.3559	0.3559	0.0847	0.0847	0.0847	0.1333	0.0877	0.1333	0.1333	0.0847	0.0847	0	0
B049	0.3333	0.3571	0.3818	0.3846	0.3684	0.3684	0.3455	0.434	0.4035	0.5088	0.4828	0.2222	0.2414	0.2414	0.4576	0.4444	0.3559	0.3559	0.3559	0.3793	0.2759	0.2857	0.3898	0.3898	0.1186	0.1186	0.1186	0.1	0.1228	0.1	0.1	0.1186	0.1186	0.0345	0.0345	0
B053	0.2982	0.3214	0.3455	0.3462	0.4035	0.4035	0.3818	0.3962	0.3684	0.4737	0.5172	0.1852	0.2069	0.2069	0.4237	0.4074	0.322	0.322	0.322	0.3448	0.2414	0.25	0.3559	0.3559	0.0847	0.0847	0.0847	0.1333	0.0877	0.1333	0.1333	0.0847	0.0847	0	0	0.0345	0
B037	0.4576	0.4828	0.5088	0.5185	0.4237	0.4237	0.4035	0.4182	0.3898	0.3559	0.3667	0.2143	0.2667	0.2667	0.377	0.3818	0.377	0.377	0.377	0.4	0.1667	0.1379	0.2787	0.2787	0.1475	0.1475	0.1475	0.1935	0.1525	0.1935	0.1935	0.1475	0.1475	0.1667	0.1667	0.2	0.1667	0
B058	0.4576	0.4828	0.5088	0.5185	0.4237	0.4237	0.4035	0.4182	0.3898	0.3559	0.3667	0.2143	0.2667	0.2667	0.377	0.3818	0.377	0.377	0.377	0.4	0.1667	0.1379	0.2787	0.2787	0.1475	0.1475	0.1475	0.1935	0.1525	0.1935	0.1935	0.1475	0.1475	0.1667	0.1667	0.2	0.1667	0	0
B059	0.4915	0.5172	0.5439	0.5556	0.3898	0.3898	0.3684	0.4545	0.4237	0.3898	0.3333	0.25	0.3	0.3	0.4098	0.4182	0.4098	0.4098	0.4098	0.4333	0.2	0.1724	0.3115	0.3115	0.1803	0.1803	0.1803	0.1613	0.1864	0.1613	0.1613	0.1803	0.1803	0.2	0.2	0.1667	0.2	0.0323	0.0323	0
B008	0.3333	0.3571	0.3818	0.3585	0.2632	0.2632	0.2727	0.2963	0.2982	0.2982	0.2414	0.4444	0.4483	0.4483	0.2203	0.2593	0.2881	0.2881	0.2881	0.3103	0.3448	0.3571	0.322	0.322	0.4915	0.4915	0.4915	0.4333	0.4737	0.4333	0.4333	0.4915	0.4915	0.4828	0.4828	0.4483	0.4828	0.4	0.4	0.3667	0
B038	0.3559	0.3793	0.4035	0.3818	0.2881	0.2881	0.2982	0.3214	0.322	0.2881	0.2333	0.4643	0.4667	0.4667	0.2459	0.2857	0.3115	0.3115	0.3115	0.3333	0.3333	0.3448	0.3115	0.3115	0.5082	0.5082	0.5082	0.4516	0.4915	0.4516	0.4516	0.5082	0.5082	0.5	0.5	0.4667	0.5	0.3871	0.3871	0.3548	0	0
B109	0.3559	0.3793	0.4035	0.3818	0.2881	0.2881	0.2982	0.3214	0.322	0.2881	0.2333	0.4643	0.4667	0.4667	0.2459	0.2857	0.3115	0.3115	0.3115	0.3333	0.3333	0.3448	0.3115	0.3115	0.5082	0.5082	0.5082	0.4516	0.4915	0.4516	0.4516	0.5082	0.5082	0.5	0.5	0.4667	0.5	0.3871	0.3871	0.3548	0	0	0
B039	0.2632	0.2857	0.3091	0.283	0.2982	0.2982	0.2857	0.3333	0.3333	0.2982	0.2414	0.3962	0.4138	0.4138	0.4237	0.4444	0.4915	0.4915	0.4915	0.5172	0.4138	0.3929	0.2881	0.2881	0.3559	0.3559	0.3559	0.3	0.3333	0.3	0.3	0.3559	0.3559	0.4138	0.4138	0.3793	0.4138	0.3333	0.3333	0.3	0.2759	0.2667	0.2667	0
B042	0.25	0.2727	0.2963	0.2692	0.3214	0.3214	0.3091	0.3585	0.3571	0.3214	0.2632	0.3962	0.4035	0.4035	0.4138	0.434	0.4828	0.4828	0.4828	0.5088	0.4035	0.3818	0.2759	0.2759	0.3793	0.3793	0.3793	0.322	0.3571	0.322	0.322	0.3793	0.3793	0.4386	0.4386	0.4035	0.4386	0.3559	0.3559	0.322	0.2632	0.2542	0.2542	0.0175	0
B216	0.2143	0.2364	0.2593	0.2308	0.3571	0.3571	0.3455	0.3208	0.3214	0.2857	0.2982	0.3585	0.3684	0.3684	0.3793	0.3962	0.4483	0.4483	0.4483	0.4737	0.3684	0.3455	0.2414	0.2414	0.3448	0.3448	0.3448	0.3559	0.3214	0.3559	0.3559	0.3448	0.3448	0.4035	0.4035	0.4386	0.4035	0.322	0.322	0.3559	0.2982	0.2881	0.2881	0.0526	0.0357	0
B107	0.25	0.2727	0.2963	0.2692	0.3214	0.3214	0.3091	0.3585	0.3571	0.3214	0.2632	0.3962	0.4035	0.4035	0.4138	0.434	0.4828	0.4828	0.4828	0.5088	0.4035	0.3818	0.2759	0.2759	0.3793	0.3793	0.3793	0.322	0.3571	0.322	0.322	0.3793	0.3793	0.4386	0.4386	0.4035	0.4386	0.3559	0.3559	0.322	0.2632	0.2542	0.2542	0.0175	0	0.0357	0
B108	0.2759	0.2982	0.3214	0.2963	0.3793	0.3793	0.3571	0.4182	0.3793	0.3793	0.322	0.4545	0.4576	0.4576	0.3333	0.3818	0.4667	0.4667	0.4667	0.4915	0.322	0.2982	0.3333	0.3333	0.3667	0.3667	0.3667	0.3115	0.3448	0.3115	0.3115	0.3667	0.3667	0.4237	0.4237	0.3898	0.4237	0.3115	0.3115	0.2787	0.1525	0.1475	0.1475	0.1186	0.1034	0.1379	0.1034	0
B125	0.2414	0.2632	0.2857	0.2593	0.4138	0.4138	0.3929	0.3818	0.3448	0.3448	0.3559	0.4182	0.4237	0.4237	0.3	0.3455	0.4333	0.4333	0.4333	0.4576	0.2881	0.2632	0.3	0.3	0.3333	0.3333	0.3333	0.3443	0.3103	0.3443	0.3443	0.3333	0.3333	0.3898	0.3898	0.4237	0.3898	0.2787	0.2787	0.3115	0.1864	0.1803	0.1803	0.1525	0.1379	0.1034	0.1379	0.0333	0
B016	0.3455	0.3704	0.3962	0.3725	0.2727	0.2727	0.2857	0.2308	0.2364	0.2364	0.25	0.3846	0.4286	0.4286	0.2281	0.2549	0.3214	0.3214	0.3214	0.3455	0.3818	0.3962	0.3333	0.3333	0.4035	0.4035	0.4035	0.4483	0.3818	0.4483	0.4483	0.4035	0.4035	0.4182	0.4182	0.4545	0.4182	0.3333	0.3333	0.3684	0.0877	0.0877	0.0877	0.2857	0.3091	0.2727	0.3091	0.25	0.2143
B017	0.3333	0.3571	0.3818	0.3585	0.2632	0.2632	0.2857	0.2222	0.2281	0.2281	0.2414	0.3704	0.4138	0.4138	0.2203	0.2453	0.322	0.322	0.322	0.3448	0.3793	0.3929	0.322	0.322	0.3898	0.3898	0.3898	0.4333	0.3684	0.4333	0.4333	0.3898	0.3898	0.4138	0.4138	0.4483	0.4138	0.3333	0.3333	0.3667	0.1	0.1	0.1	0.2759	0.2982	0.2632	0.2982	0.2542	0.2203
B034	0.4737	0.5	0.5273	0.5385	0.3333	0.3333	0.3571	0.3704	0.3684	0.3333	0.3103	0.3704	0.4138	0.4138	0.322	0.3704	0.2881	0.2881	0.2881	0.3103	0.3103	0.2857	0.2203	0.2203	0.322	0.322	0.322	0.3	0.2982	0.3	0.3	0.322	0.322	0.3793	0.3793	0.3448	0.3793	0.2333	0.2333	0.2	0.2414	0.2333	0.2333	0.3793	0.4035	0.4386	0.4035	0.322	0.3559
B035	0.4828	0.5088	0.5357	0.5472	0.3448	0.3448	0.3684	0.3818	0.3793	0.3448	0.2881	0.3455	0.3898	0.3898	0.3	0.3455	0.2667	0.2667	0.2667	0.2881	0.2881	0.2632	0.2	0.2	0.3333	0.3333	0.3333	0.3115	0.3103	0.3115	0.3115	0.3333	0.3333	0.3898	0.3898	0.3559	0.3898	0.2131	0.2131	0.1803	0.2203	0.2131	0.2131	0.3559	0.3793	0.4138	0.3793	0.3	0.3333
B113	0.322	0.3103	0.3333	0.3091	0.322	0.322	0.3448	0.3091	0.2881	0.1864	0.2	0.4643	0.4667	0.4667	0.1803	0.1786	0.3443	0.3443	0.3443	0.3667	0.3667	0.3448	0.2131	0.2131	0.4098	0.4098	0.4098	0.4194	0.3898	0.4194	0.4194	0.4098	0.4098	0.5	0.5	0.5333	0.5	0.3871	0.3871	0.4194	0.1667	0.1613	0.1613	0.2667	0.2542	0.2203	0.2542	0.1803	0.1475
B138	0.3333	0.322	0.3448	0.3214	0.3333	0.3333	0.3559	0.3214	0.3	0.2	0.2131	0.4386	0.4426	0.4426	0.1935	0.1786	0.3548	0.3548	0.3548	0.377	0.377	0.3559	0.2258	0.2258	0.3871	0.3871	0.3871	0.3968	0.3667	0.3968	0.3968	0.3871	0.3871	0.4754	0.4754	0.5082	0.4754	0.3651	0.3651	0.3968	0.1803	0.1746	0.1746	0.2459	0.2333	0.2	0.2333	0.1935	0.1613
B139	0.3333	0.322	0.3448	0.3214	0.3333	0.3333	0.3559	0.3214	0.3	0.2	0.2131	0.4386	0.4426	0.4426	0.1935	0.1786	0.3548	0.3548	0.3548	0.377	0.377	0.3559	0.2258	0.2258	0.3871	0.3871	0.3871	0.3968	0.3667	0.3968	0.3968	0.3871	0.3871	0.4754	0.4754	0.5082	0.4754	0.3651	0.3651	0.3968	0.1803	0.1746	0.1746	0.2459	0.2333	0.2	0.2333	0.1935	0.1613
[truncated: 7 more columns]
